# Supplementary material for: A1 is induced by pathogen ligands to limit myeloid cell death and NLRP3 inflammasome activation
Source: EMBO Rep. 2023 Oct 17;24(11):e56865. doi: 10.15252/embr.202356865 (PMC10626451; doi:10.15252/embr.202356865)
Supplement: Supplementary file 3 — Source Data for Expanded View and Appendix [file EMBR-24-e56865-s004.zip]

Archive with 20 entries (13 files):
- EV and Appendix Figure Source Data/
- EV and Appendix Figure Source Data/Appendix Supp Fig 2/
- EV and Appendix Figure Source Data/Appendix Supp Fig 2/Appendix Supplementary Figure 2.xlsx
- EV and Appendix Figure Source Data/Figure EV1/
- EV and Appendix Figure Source Data/Figure EV1/Figure EV1.xlsx
- EV and Appendix Figure Source Data/Figure EV1/Figure EV1K western blot.pdf
- EV and Appendix Figure Source Data/Figure EV1/Figure EV1L western blot.pdf
- EV and Appendix Figure Source Data/Figure EV2/
- EV and Appendix Figure Source Data/Figure EV2/Figure EV2.xlsx
- EV and Appendix Figure Source Data/Figure EV2/Figure EV2G western blot.pdf
- EV and Appendix Figure Source Data/Figure EV3/
- EV and Appendix Figure Source Data/Figure EV3/Figure EV3.xlsx
- EV and Appendix Figure Source Data/Figure EV3/Figure EV3B western blot.pdf
- EV and Appendix Figure Source Data/Figure EV4/
- EV and Appendix Figure Source Data/Figure EV4/Figure EV4.xlsx
- EV and Appendix Figure Source Data/Figure EV4/Figure EV4A western blot.pdf
- EV and Appendix Figure Source Data/Figure EV4/Figure EV4C western blot .pdf
- EV and Appendix Figure Source Data/Figure EV4/Figure EV4E western blot.pdf
- EV and Appendix Figure Source Data/Figure EV5/
- EV and Appendix Figure Source Data/Figure EV5/Figure EV5.xlsx
