# Supplementary material for: A1 is induced by pathogen ligands to limit myeloid cell death and NLRP3 inflammasome activation
Source: EMBO Rep. 2023 Oct 17;24(11):e56865. doi: 10.15252/embr.202356865 (PMC10626451; doi:10.15252/embr.202356865)
Supplement: Supplementary file 3 — Source Data for Expanded View and Appendix [file EMBR-24-e56865-s004.zip › EV and Appendix Figure Source Data/Appendix Supp Fig 2/Appendix Supplementary Figure 2.xlsx]

## Sheet: Sheet1
Appendix Supplemenatary Figure 2B
% of CD11b+	WT1	WT2	WT3	A1-/-1	A1-/-2	A1-/-3
Ly6Chi monocytes	72.3	80.9	77.7	78.4	82.9	81.3
Appendix Supplemenatary Figure 2C
% of total leukocytes	WT1	WT2	WT3	A1-/-1	A1-/-2	A1-/-3
Ly6G+ neutrophils	5.46	5.35	4.23	6	7.66	8.36
