# Supplementary material for: A1 is induced by pathogen ligands to limit myeloid cell death and NLRP3 inflammasome activation
Source: EMBO Rep. 2023 Oct 17;24(11):e56865. doi: 10.15252/embr.202356865 (PMC10626451; doi:10.15252/embr.202356865)
Supplement: Supplementary file 3 — Source Data for Expanded View and Appendix [file EMBR-24-e56865-s004.zip › EV and Appendix Figure Source Data/Figure EV1/Figure EV1.xlsx]

## Sheet: Figure EV1
Figure EV1A					Figure EV1B
% Dead cells 6 h					% Dead cells 24 h
Stimuli	WT1	WT2	WT3		Stimuli	WT1	WT2	WT3
-	11.3	9.4	14.1		-	8.8	8.9	10.1
S63	14.9	10.1	16.7		S63	10.8	11.6	13
852	11	8.2	17.2		852	10.3	8.9	15.5
S63/852	97.68	97.21	96.56		S63/852	99.951	99.51	99.978
LPS	28.3	20.5	23.2		LPS	19.2	14.9	13.6
LPS/S63	24.7	16.5	23.3		LPS/S63	18	13.4	17.6
LPS/852	22.9	20.8	23.7		LPS/852	13.7	11.7	20.2
LPS/S63/852	42.3	39.5	51.9		LPS/S63/852	97.18	98.47	98.51
Figure EV1C					Figure EV1D
IL-1β (pg/mL) 6 h					IL-1β (pg/mL) 24 h
Stimuli	WT1	WT2	WT3		Stimuli	WT1	WT2	WT3
LPS	0	14.4892	9.97072		LPS	34.2673	27.6334	57.2585
LPS/S6	2.9057	6.63062	17.3566		LPS/S6	57.2585	46.0119	58.5456
LPS/852	5.8407	5.8407	12.6405		LPS/852	55.9787	41.2154	49.6921
LPS/S6/852	557.569	471.999	563.548		LPS/S6/852	1568.14	1266.95	1106.54
Figure EV1E					Figure EV1F
TNF (pg/mL) 6 h					TNF (pg/mL) 24 h
Stimuli	WT1	WT2	WT3		Stimuli	WT1	WT2	WT3
LPS	5101.52	4192.6	4517.32		LPS	3673.3	3132.38	3491.04
LPS/S6	6266.26	4726.42	5514.01		LPS/S6	3866.11	3567.91	3646.64
LPS/737	6920.52	6317.57	5781.76		LPS/737	4319.1	4192.6	3866.11
LPS/CHX	6066.37	5180.86	5781.76		LPS/CHX	4835.32	4909.61	6920.52
LPS/S6/737	7670.1	6017.7	7158.84		LPS/S6/737	4450.08	4010.78	6582.61
LPS/CHX/737	6920.52	6066.37	6266.26		LPS/CHX/737	6165.26	6369.44	6215.49
Figure EV1G					Figure EV1H
TNF (pg/mL) 6 h					TNF (pg/mL) 24 h
Stimuli	WT1	WT2	WT3		Stimuli	WT1	WT2	WT3
LPS	7408.44	8774.65	9022.28		LPS	4985.29	3809.9	5023.67
LPS/S6	7220.15	7098.23	6920.52		LPS/S6	5470.93	4620.46	4010.78
LPS/852	7737.51	7737.51	8087.15		LPS/852	4726.42	3837.89	4985.29
LPS/S6/852	8233.19	7220.15	9457.82		LPS/S6/852	5514.01	5101.52	4985.29
