# Supplementary material for: A1 is induced by pathogen ligands to limit myeloid cell death and NLRP3 inflammasome activation
Source: EMBO Rep. 2023 Oct 17;24(11):e56865. doi: 10.15252/embr.202356865 (PMC10626451; doi:10.15252/embr.202356865)
Supplement: Supplementary file 3 — Source Data for Expanded View and Appendix [file EMBR-24-e56865-s004.zip › EV and Appendix Figure Source Data/Figure EV2/Figure EV2.xlsx]

## Sheet: Fig. EV2
Figure EV2A								Figure EV2B
% Dead cells 6 h								% Dead cells 24 h
Stimuli	WT1	WT2	WT3	A1-/-1	A1-/-2	A1-/-3		Stimuli	WT1	WT2	WT3	A1-/-1	A1-/-2	A1-/-3
LPS	8.91	2.05	4.56	12.1	11	2.29		LPS	5.495	7.76	4.58	6.805	11.8	9.38
LPS/S6	8.89	3.88	3.26	17.25	11.2	11.2		LPS/S6	6.695	9.56	8.92	10.5	12.7	12
LPS/737	9.4	4.38	2.99	6.23	8.34	3.68		LPS/737	5.47	9.3	8.62	7.015	12.7	11.2
LPS/S6/737	40.1	48.7	42.4	89.35	78.5	79.7		LPS/S6/737	93.9	87.3	87.4	96.9	98.6	98.8
LPS/950/S6	9.97	6.16	4.82	6.295	10.2	12.4		LPS/950/S6	7.235	7.62	7.22	7.59	5.1	3.16
LPS/950/S6/737	20.45	47.3	43.3	91.45	80.5	80.9		LPS/950/S6/737	96.65	88.1	87.5	91.65	98	98.9
Figure EV2C								Figure EV2D
IL-1β (pg/mL) 6 h								IL-1β (pg/mL) 24 h
Stimuli	WT1	WT2	WT3	A1-/-1	A1-/-2	A1-/-3		Stimuli	WT1	WT2	WT3	A1-/-1	A1-/-2	A1-/-3
LPS	0	0	0	1.8795	0	0		LPS	0	0	1.8795	0	0	0
LPS/S6	0	0	0	130.59	109.91	140.94		LPS/S6	0	0	32.654	218.83	224.04	218.83
LPS/737	0	1.8795	0	0	0	73.799		LPS/737	0	0	0	1.8795	0	0
LPS/S6/737	140.94	135.76	146.12	1491.9	1320.9	1641.8		LPS/S6/737	556.46	450.02	577.86	2108	2018.2	2048.1
LPS/950/S6	0	0	0	182.42	32.654	68.649		LPS/950/S6	53.211	48.068	42.928	125.41	135.76	156.48
LPS/950/S6/737	0	7.0035	84.106	1191.3	924.93	919.44		LPS/950/S6/737	717.76	658.39	892	1372	1258.8	1326.6
Figure EV2E								Figure EV2F
TNF (pg/mL) 6 h								TNF (pg/mL) 24 h
Stimuli	WT1	WT2	WT3	A1-/-1	A1-/-2	A1-/-3		Stimuli	WT1	WT2	WT3	A1-/-1	A1-/-2	A1-/-3
LPS	3312.68	3232.74	3995.78	2993.07	3498.86	3628.17		LPS	2298.04	2333.55	3647.25	2748.46	3803.03	4049.7
LPS/S6	3312.68	2901.22	3509.47	3183.6	3552.22	3924.14		LPS/S6	2280.41	2351.44	3546.92	2360.41	2469.85	3377.61
LPS/737	3096.69	2820.38	3650.15	3343.1	3705.64	3332.93		LPS/737	2497.72	2738.5	2870.17	2640.3	3104.22	2911.64
LPS/S6/737	3807.6	3488.28	4044.3	3842.19	4093.43	3830.63		LPS/S6/737	3449.23	3509.98	4344.5	4298.76	6145.56	5282.05
LPS/950/S6	3562.97	2883.11	3446.24	2892.15	2829.28	3597.17		LPS/950/S6	3425.2	2535.21	3038.91	3170.7	2573.08	2955.06
LPS/950/S6/737	3087.16	2802.64	4552.33	4856.37	5219.39	4940.69		LPS/950/S6/737	2839.36	3509.98	4437.71	4329.19	2839.36	3518.49
Figure EV2H								Figure EV2I
IL-1β (pg/mL) 6 h								IL-1β (pg/mL) 24 h
Stimuli	WT1	WT2	WT3	A1-/-1	A1-/-2	A1-/-3		Stimuli	WT1	WT2	WT3	A1-/-1	A1-/-2	A1-/-3
LPS	0	0	0	0	0	0		LPS	0	0	0	0	0	0
LPS/S6	0	0	0	147.28	0	17.492		LPS/S6	15.247	84.782	84.782	220.61	168.27	152.64
LPS/737	0	0	0	0	0	0		LPS/737	0.3173	19.489	15.247	19.489	27.583	42.81
LPS/199	0	0	0	0	0	0		LPS/199	0.3173	15.247	0.3173	23.591	10.805	23.591
LPS/S6/737	0	0	0	828.14	508.48	563.2		LPS/S6/737	1201.8	1316.6	1285.5	808.93	632.02	557.24
LPS/S6/199	0	0	0	341.85	166.77	185.6		LPS/S6/199	377.6	474.45	613.21	632.02	413.8	407.76
LPS/950/S6	0	0	0	105.52	0	26.91		LPS/950/S6	0	53.7	53.7	177.59	107.92	117.65
LPS/950/S6/737	0	0	0	566.82	321.98	353.65		LPS/950/S6/737	582.03	591.36	769.59	554.15	332.44	389.66
LPS/950/S6/199	0	0	0	161.97	0	26.91		LPS/950/S6/199	111.18	130.49	217.56	305.35	177.59	177.59
Figure EV2J								Figure EV2K								Figure EV2L
% Dead cells 30 min								IL-1β (pg/mL) 30 min								TNF (pg/mL) 30 min
Stimuli	WT1	WT2	WT3	A1-/-1	A1-/-2	A1-/-3		Stimuli	WT1	WT2	WT3	A1-/-1	A1-/-2	A1-/-3		Stimuli	WT1	WT2	WT3	A1-/-1	A1-/-2	A1-/-3
LPS/Nigericin	79.65	82.28	85.75	84.38	85.35	63.47		LPS/Nigericin	1451.2	1679	1151.2	2407.3	1679	1385.7		LPS/Nigericin	1697.24	2972.14	2383.55	2027.06	1810.7	4509.14
Figure EV2M								Figure EV2N
% LDH release 24 h								IL-1β (pg/mL) 24 h
Stimuli	WT1	WT2	WT3	A1-/-1	A1-/-2	A1-/-3		Stimuli	WT1	WT2	WT3	A1-/-1	A1-/-2	A1-/-3
P3C	21.9178	16.4384	14.4814	16.8317	13.6964	11.7162		P3C	70.343	33.803	31.041	81.614	32.14	40.055
P3C +Fugene	16.047	16.2427	26.4188	14.6865	11.8812	14.1914		P3C +Fugene	47.761	31.589	49.59	53.933	102.86	64.27
P3C +Fugene(LPS)	54.9902	52.0548	81.2133	40.7591	36.3036	42.9043		P3C +Fugene(LPS)	1249.3	1212.2	1679	1302.3	1205.6	1249.3
Figure EV2O								Figure EV2P
% LDH release								IL-1β (pg/mL)
Salmonella Infection (h)	WT1	WT2	WT3	A1-/-1	A1-/-2	A1-/-3		Salmonella Infection (h)	WT1	WT2	WT3	A1-/-1	A1-/-2	A1-/-3
3 hpi uninfected	2.99162	5.67809	4.01107	3.3789	4.35861	2.58912		3 hpi uninfected	0	0.499384	0.052624	0	0.052624	0.870082
3 hpi SL1344	21.1452	23.9294	22.042	20.4493	22.3919	19.4163		3 hpi SL1344	89.223	78.5375	59.6482	44.1787	68.1631	78.529
9 hpi uninfected	4.0135	4.46037	5.04633	2.49388	6.50857	7.51345		9 hpi uninfected	1.71232	0.604632	2.4785	4.11362	5.71884	4.13856
9 hpi SL1344	27.8534	31.0662	30.7218	26.0384	34.6307	26.9785		9 hpi SL1344	203.58	178.524	142.805	113.46	169.076	175.073
24 hpi uninfected	10.5559	11.89	10.228	7.41773	8.3418	9.67717		24 hpi uninfected	4.78228	4.64918	4.19486	5.80949	5.51891	4.3586
24 hpi SL1344	47.036	47.3537	41.1879	37.0563	46.7434	41.6502		24 hpi SL1344	253.972	229.555	192.908	153.757	217.036	201.762
