# Supplementary material for: A1 is induced by pathogen ligands to limit myeloid cell death and NLRP3 inflammasome activation
Source: EMBO Rep. 2023 Oct 17;24(11):e56865. doi: 10.15252/embr.202356865 (PMC10626451; doi:10.15252/embr.202356865)
Supplement: Supplementary file 3 — Source Data for Expanded View and Appendix [file EMBR-24-e56865-s004.zip › EV and Appendix Figure Source Data/Figure EV3/Figure EV3.xlsx]

## Sheet: Fig. EV3
Figure EV3A
% Dead cells 5.5h
Stimuli	WT1	WT2	WT3	WT4	A1-/-1	A1-/-2	A1-/-3	A1-/-4	A1-/-5
CHX/737	88.2	75.6	75.3	78.3	83.4	72	78.1	78.5	92.4
QVD/CHX/737	21.1	10	8.7	7.2	16.1	13	9.1	12.2	16.7
Figure EV3C
TNF (pg/mL) 5.5h
Stimuli	WT1	WT2	WT3	WT4	WT5	A1-/-1	A1-/-2	A1-/-3	A1-/-4	A1-/-5
−	28.8349	30.4063	35.5988	10.2766	0	0	0	2.51889	0	0
IC/S6/737	36.6298	44.2986	33.0107	7.92979	0	14.6866	9.95591	7.96348	0.227473	0
anti-TNF/S6/737	36.6298	36.1146	53.8858	53.384	0	14.6866	47.0474	10.911	9.42238	12.4268
IC/QVD/S6/737	1077.04	779.713	823.186	966.699	940.155	980.913	1266.34	1174.82	872.42	1514.19
anti-TNF/QVD/S6/737	94.4608	184.348	66.355	100.352	204.666	223.755	272.163	46.7218	17.1178	44.8623
Figure EV3C
% Dead cells
Stimuli	−											IC/S6/737											anti-TNF/S6/737											IC/QVD/S6/737											anti-TNF/QVD/S6/737
Time h	WT1	WT2	WT3	WT4	WT5	A1-/-1	A1-/-2	A1-/-3	A1-/-4	A1-/-5	A1-/-6	WT1	WT2	WT3	WT4	WT5	A1-/-1	A1-/-2	A1-/-3	A1-/-4	A1-/-5	A1-/-6	WT1	WT2	WT3	WT4	WT5	A1-/-1	A1-/-2	A1-/-3	A1-/-4	A1-/-5	A1-/-6	WT1	WT2	WT3	WT4	WT5	A1-/-1	A1-/-2	A1-/-3	A1-/-4	A1-/-5	A1-/-6	WT1	WT2	WT3	WT4	WT5
0	5.75335	6.74923	1.02792	0.924842	1.59843	4.43623	2.60951	2.31025	2.93763	1.40122	0.740383	5.50156	5.19159	1.13293	1.19117	1.47423	2.78053	3.12867	2.2883	2.63321	1.23458	1.42797	5.40163	5.33609	0.840745	1.09762	1.69295	2.80931	2.39211	2.38523	1.95497	1.06179	1.04135	4.77785	3.8331	0.823769	0.916984	1.25048	3.1819	2.32236	2.44886	3.33747	1.46912	1.16323	4.35184	3.67499	0.90587	1.52794	1.42096
0.5	3.81612	5.4207	0.904567	0.906202	1.41953	3.92109	2.21162	2.02902	2.83062	1.17115	0.697135	3.82529	4.72492	1.30675	1.46393	1.74265	2.78404	3.0994	2.6354	2.85234	1.54133	1.77456	4.16221	3.99789	0.731413	1.06302	1.80278	2.25873	2.072	2.16111	2.2724	1.08481	0.984745	4.02895	3.35619	1.08392	1.26053	1.58213	3.2498	2.32926	2.50149	3.69923	1.73749	1.38647	3.41468	2.93543	0.770865	1.53958	1.39823
1	3.81012	5.58632	0.898111	0.968892	1.25531	4.08716	2.08234	1.80911	2.43379	1.25589	0.643767	6.75265	7.62232	2.4299	2.96628	4.23613	7.46848	9.2253	8.91648	5.17522	3.85531	3.76798	4.8019	4.63921	0.861276	1.15067	1.97113	3.55937	2.83593	2.70753	2.75528	1.27047	1.24715	7.34862	6.99233	2.25414	2.55227	3.21537	7.30227	9.68065	8.48217	7.00175	3.19706	2.3974	4.14808	3.5555	0.95	1.6597	1.4444
1.5	3.92431	5.49211	0.846945	0.80324	1.11244	3.93927	2.32437	1.89556	2.39457	1.12265	0.666956	12.7576	14.4811	6.41999	7.71292	10.062	17.2691	22.2038	24.866	11.8966	10.3497	10.3925	6.64724	6.61313	1.26662	1.55965	2.70701	5.28348	4.44818	4.20939	3.98096	1.93796	1.5903	14.2034	15.3626	6.34344	6.6285	7.10991	16.2674	25.6895	21.8063	15.2829	8.68917	5.12624	5.933	5.10387	1.26582	1.94546	2.06963
2	3.70197	5.19061	0.773502	0.797573	1.14044	3.86997	2.17199	2.04942	2.0957	1.01303	0.591134	20.149	22.8667	16.3599	17.8156	21.9252	28.0236	37.0347	40.4306	25.8457	22.6831	24.6196	8.10767	7.98454	1.39871	1.92705	3.57668	6.52759	5.76235	5.60064	5.31853	2.84526	1.87814	21.9835	25.9676	15.5428	16.0356	16.3901	29.8696	41.5049	37.4312	30.0924	22.7431	11.4839	7.85259	5.74336	1.7229	2.34962	2.82773
2.5	3.39811	4.85902	0.705769	0.711182	0.946236	4.15791	2.14369	1.7016	1.86473	0.99309	0.654581	29.0154	32.7269	31.6555	31.6136	38.3718	40.7338	50.7212	55.0332	44.1117	37.2567	42.3148	9.87299	10.3152	2.01281	2.34703	4.61586	8.92333	7.42605	7.0396	6.88844	3.59411	2.28769	33.1791	38.6875	31.7257	31.1515	32.3047	43.0863	55.8455	53.6646	46.649	42.8775	23.3705	9.23397	7.14234	2.10002	3.02759	3.55151
3	3.08455	4.58739	0.733054	0.609896	0.794206	4.06157	2.11456	1.93861	1.61708	0.886715	0.595719	41.0756	43.7406	47.4203	47.6529	55.3766	54.4447	64.4082	67.5068	59.5566	49.732	58.3341	12.3481	12.5142	3.16682	3.22362	5.69621	11.0936	10.2408	9.61478	8.485	4.61058	3.03749	45.5973	51.881	48.3715	47.7568	47.6335	57.4859	68.441	66.3278	58.9695	60.9452	39.701	11.3512	8.3979	2.74924	3.3633	4.51238
3.5	2.99542	4.47351	0.72841	0.613165	0.908597	3.97176	2.1291	1.80038	1.59829	0.806454	0.560638	53.2445	54.5587	61.6349	61.2564	68.3142	67.1239	74.9823	76.7242	68.0752	60.4823	69.7534	14.8759	16.0867	4.47473	4.59825	7.00905	13.6408	13.9809	12.2887	11.8793	6.07013	4.19032	57.5309	64.128	62.5962	60.9754	62.8832	68.7531	78.1411	77.3635	70.379	74.4568	55.2987	12.4933	9.65007	3.48181	3.81429	5.30771
4	2.80666	4.11089	0.62498	0.621937	0.796803	4.26105	2.252	1.71423	1.35803	0.846412	0.52574	65.5663	65.1444	70.6591	70.6874	75.6608	77.6312	84.8135	84.5459	76.1086	67.882	77.9308	19.1904	21.1742	7.23203	6.16879	9.19991	17.2642	18.9298	16.4494	15.3386	8.25381	6.01511	68.2914	73.8817	70.8509	72.2662	73.3	80.1649	87.5291	86.3527	77.9532	81.9555	69.1869	13.6599	10.868	4.35438	4.75879	5.95752
4.5	2.77169	3.99984	0.536459	0.605	0.735839	4.2437	2.3221	1.83729	1.29064	0.736112	0.46625	75.5981	74.9263	79.5211	79.3547	81.9508	85.3902	90.9881	90.5022	80.428	71.8625	82.8521	24.4567	26.3621	10.9148	8.52373	11.6771	22.3036	26.9244	21.4016	19.7112	11.4879	8.44097	77.1125	81.7285	78.7611	80.4405	81.3421	88.1137	92.9549	92.7732	81.9149	85.2546	78.2782	15.359	12.1135	5.39945	5.42668	6.7881
5	2.97566	3.6847	0.519738	0.57262	0.813805	4.0578	2.3432	1.84973	1.52249	0.733434	0.476772	81.9498	84.6948	83.2494	84.5475	86.2109	91.0721	95.6851	95.6845	83.4349	77.4578	86.1403	28.9975	33.311	15.6319	11.014	14.5793	27.924	34.4233	27.9593	24.7054	14.9942	11.6468	83.6954	88.8622	84.9869	85.3602	85.7545	94.3731	98.3892	97.1769	84.4408	89.4016	83.0003	16.5595	13.5353	7.05952	6.66797	8.21334
5.5	2.92224	3.6832	0.469573	0.522448	0.697036	3.98349	2.26202	1.8511	1.24626	0.672858	0.434751	89.678	89.567	86.7589	87.6833	89.7033	96.1522	98.9117	99.8006	86.0481	79.6899	88.6845	35.8173	39.8586	21.4147	14.3755	18.0226	33.7028	43.2427	33.7033	31.2752	19.6768	15.5967	90.3297	93.7479	87.3637	88.5922	87.3847	98.2588	101.922	98.7221	87.7582	90.3836	88.175	18.3715	14.9293	9.38483	7.75487	9.34005
6	2.57121	3.4104	0.380028	0.502417	0.764813	3.75111	2.25944	1.87007	1.48503	0.631786	0.391175	95.4358	94.838	90.2874	89.529	91.4943	99.2004	102.594	101.985	87.3632	80.6337	90.3497	43.8195	47.7566	27.9122	18.1784	22.2461	40.8753	51.6884	40.7139	37.8485	24.6231	19.9721	94.5307	96.9897	90.2579	90.826	91.2302	103.79	104.293	101.795	87.1274	90.5938	90.4082	19.3706	17.1301	12.2205	9.39676	10.8792
6.5	2.6789	3.28568	0.354785	0.485009	0.657263	4.09022	2.19886	1.8515	1.25363	0.610512	0.387648	98.1304	98.7848	91.0152	90.9873	91.1867	101.937	104.827	104.461	89.1846	83.373	91.1367	51.1923	56.5553	35.2922	22.5395	26.83	47.9994	59.3275	48.2636	43.8907	30.0237	24.9454	101.709	100.129	90.7436	93.4733	91.1433	104.552	106.539	104.343	88.9267	90.9781	91.2549	22.3085	19.443	15.2232	11.0791	12.6694
7	2.73478	3.26335	0.354771	0.562427	0.654334	3.78816	2.42163	2.02294	1.15729	0.57143	0.358621	101.32	102.576	92.2919	93.7114	92.0849	104.9	104.49	104.289	90.9576	83.9807	93.0346	58.7319	63.3792	42.5636	27.0666	31.1038	55.8675	65.4671	55.3293	50.6488	35.9965	29.8278	102.91	102.257	92.4897	93.6151	92.2895	106.683	106.517	103.967	90.5924	92.2221	93.9248	24.4275	22.0715	20.0701	12.852	15.3426
7.5	2.42385	3.20287	0.354584	0.45909	0.68994	3.84134	2.29159	2.09485	1.1179	0.578184	0.341595	104.189	103.196	92.4371	94.4036	90.8042	107.351	105.427	105.282	90.6906	84.3996	91.5776	66.0225	69.9426	50.249	32.0759	35.9973	63.2362	71.5932	62.7267	57.308	41.2407	34.7877	105.374	105.403	93.6238	94.243	91.524	105.81	107.923	103.318	89.9664	92.5877	92.1054	27.1617	24.4704	26.3432	15.3986	17.6215
8	2.41306	3.13603	0.350907	0.406235	0.613409	3.96252	2.32816	2.1628	1.10443	0.60872	0.377333	105.118	105.154	91.8543	93.5902	92.4964	107.124	105.567	105.237	90.6509	85.8636	92.3652	72.3586	75.5226	58.3634	37.3461	41.0923	69.626	76.5413	68.7242	62.7376	47.3698	40.2066	106.783	106.372	93.494	94.463	93.8897	107.247	107.433	104.867	91.0701	92.7928	93.442	30.27	28.0004	33.5403	18.7597	21.0465
8.5	2.33685	3.22205	0.364907	0.440513	0.675233	3.75848	2.38071	1.85727	1.01239	0.663126	0.343637	106.502	107.457	92.2441	94.1071	93.3851	107.317	105.419	105.348	90.1511	87.0352	93.1663	78.7467	80.3499	66.1579	42.2705	45.7	75.3645	80.9839	73.4776	67.844	52.5963	45.5603	106.808	107.056	93.2617	94.9379	93.972	107.29	107.795	105.054	89.1992	93.492	92.3009	35.2347	31.1249	42.4181	22.5978	25.0848
9	2.46006	2.87093	0.330389	0.489302	0.632436	3.8923	2.30733	2.0284	1.16787	0.567252	0.402601	106.872	109.503	92.6845	96.002	94.0977	107.104	105.525	104.278	90.8067	87.8898	92.1021	83.3447	85.6296	72.0123	48.5733	50.6306	79.9169	84.7028	77.9828	72.5654	57.9734	50.8895	108.147	107.53	91.9594	95.4994	92.8441	107.833	107.933	105.174	92.7725	95.1299	94.7305	39.3543	36.9636	51.0741	27.3628	29.2664
9.5	2.37464	2.86788	0.487616	0.427655	0.682807	3.67158	2.33615	2.12711	1.15072	0.562687	0.416681	107.46	108.675	93.7011	93.8519	93.7578	107.245	105.323	105.381	90.6266	87.6983	91.5115	88.3402	88.1555	77.6271	53.3836	54.8828	84.8625	88.2867	81.2492	76.1168	63.459	56.2581	108.042	108.007	93.2931	94.6225	93.9078	108.644	106.219	103.209	91.2534	94.5974	94.5734	43.7963	40.8226	60.1593	32.5501	34.7221
10	2.56813	2.88305	0.549657	0.377851	0.662501	3.78065	2.35779	2.10214	1.13821	0.557713	0.414272	106.17	108.43	92.4509	94.8228	93.3681	108.493	104.787	103.369	90.7091	90.2354	91.9473	91.2945	90.8614	82.0786	57.9223	58.4836	87.9301	89.9733	84.5406	80.2841	67.6935	60.6698	107.55	107.332	92.1767	95.3442	94.692	107.174	106.533	103.189	91.3302	93.6124	93.9937	49.3019	45.5135	67.5443	38.37	40.4521
10.5	2.60821	2.70208	0.642484	0.403613	0.685043	3.76223	2.63732	2.20545	1.20981	0.649193	0.369779	108.702	107.459	92.0826	94.8831	93.4208	106.729	104.646	104.497	91.1667	89.5377	93.5092	93.7091	93.3087	86.3328	62.2605	62.667	89.8667	91.7952	87.4616	83.1281	71.5516	64.6604	108.888	107.932	91.6577	96.5992	94.6937	106.398	104.527	101.134	91.0481	92.6455	94.5474	53.0463	49.8507	74.2231	45.0366	46.9652
11	2.54335	2.78941	0.718518	0.455501	0.779824	3.71405	2.55045	2.45853	1.18354	0.700146	0.338801	108.198	107.781	92.1035	94.7555	93.9598	107.239	104.7	102.048	90.8608	89.5066	93.4164	97.0731	95.0327	89.1237	66.8961	66.349	92.629	93.856	88.8686	85.5741	75.4088	68.6355	108.066	106.131	92.0993	96.3633	95.0045	106.862	105.258	101.53	91.1577	91.7465	94.1685	58.4118	55.2558	80.1593	51.4372	52.5753
11.5	2.65308	2.6982	0.851146	0.515899	0.730336	3.68376	2.62445	2.32699	1.22686	0.66078	0.408548	107.244	109.254	91.464	94.7664	93.3535	107.024	103.698	101.944	91.6639	91.4807	93.1574	97.6296	96.8216	91.4191	70.6643	70.7234	95.3465	96.0794	92.1783	87.5837	78.7148	71.982	107.725	107.96	92.4658	93.7302	93.4959	106.514	106.558	102.27	91.7684	91.1638	94.5559	63.3161	58.1668	84.4473	57.9033	58.6419
12	2.50924	2.63144	0.922304	0.581321	0.964002	3.53852	2.78347	2.34089	1.39958	0.663652	0.48682	107.967	109.374	91.1781	96.4796	91.3715	104.02	104.255	102.278	90.0069	90.2202	92.3434	99.6434	97.7975	94.0168	74.2993	73.4484	97.6121	97.0812	93.1707	89.6659	81.0865	75.2626	108.528	106.967	91.6767	95.2378	94.7891	108.207	104.688	100.859	90.8468	90.9206	92.7823	66.8342	62.3786	87.8078	63.5637	64.108
12.5	2.56942	2.7729	1.02807	0.665025	1.0138	3.77182	2.84464	2.51468	1.40424	0.701615	0.51423	108.802	109.475	90.6155	94.0943	91.3065	106.123	103.33	101.869	90.4076	90.6987	92.5129	101.264	98.3587	95.6044	77.8168	75.8136	98.235	97.7025	95.3762	91.0703	83.3114	77.6869	108.565	106.187	92.0099	94.2794	94.9915	107.098	104.404	100.861	91.1824	91.2261	93.4726	70.6918	67.2605	90.9798	68.7899	68.5584
13	2.72953	2.65822	1.18261	0.642168	1.28403	3.9553	2.52359	2.58949	1.46381	0.83575	0.585811	108.055	109.862	91.3554	95.9042	92.1719	106.194	103.562	100.878	90.6472	88.6264	92.5854	101.751	100.03	96.9996	80.9641	77.9224	99.0358	99.201	97.226	92.5086	86.3004	80.32	107.875	108.171	91.4829	95.3944	94.202	106.19	104.466	100.948	92.218	89.8237	94.1593	74.9517	71.6653	93.425	73.1932	72.5585
13.5	2.62753	2.85695	1.33324	0.794365	1.36852	3.98804	2.81513	2.46992	1.76712	0.961437	0.722719	109.202	111.277	90.6535	95.0099	91.5972	105.053	103.758	100.276	89.832	90.443	91.7375	102.514	100.868	97.7604	83.2121	80.846	101.04	99.7921	97.9305	94.0293	87.665	82.2497	107.557	106.549	92.6731	95.5567	94.0423	106.598	103.607	99.4284	90.2982	91.2701	92.3708	78.1307	74.4016	94.7088	76.876	76.7084
14	2.70985	2.97003	1.44447	0.920306	1.50037	3.74616	2.94282	2.39255	1.93673	1.08778	0.649669	109.018	111.288	91.5722	95.4884	90.9902	105.858	101.294	101.32	87.9172	91.0382	91.2385	103.268	101.522	98.5936	84.8811	81.9721	101.437	100.274	98.8496	94.7953	89.0127	84.4982	107.941	106.446	91.8475	95.0149	94.0562	103.673	101.937	99.8304	89.5477	90.6597	91.0621	80.6464	77.8692	95.9359	80.0515	79.8201
14.5	2.80925	2.68078	1.55547	1.08285	1.69047	3.70826	3.02645	2.72313	2.39628	1.10741	0.721983	108.612	110.248	90.3683	94.7904	91.2955	105.049	101.429	100.997	88.9868	90.9098	92.6927	103.589	102.41	99.0235	87.4348	84.8749	102.689	101.133	99.8332	95.748	90.3403	86.5516	107.85	105.511	92.0699	96.42	93.4674	104.491	102.078	100.866	90.5388	90.5305	91.1893	84.2297	80.7509	96.8913	82.8519	82.3109
Figure EV3E
% Dead cells 5.5 h
Stimuli	WT1	WT2	WT3	WT4	WT5	WT6	WT7	WT8	A1-/-1	A1-/-2	A1-/-3	A1-/-4	A1-/-5	A1-/-6	A1-/-7	A1-/-8	A1-/-9
-	21.4	26.4	20	24.5	23.3	18.8	23	18	20.9	22.1	21	16.4	20.7	19.1	27.7	25.7	27.2
IC/S6/737	75.3	77	88.5	90.61	94.47	85.6	78.7	83.5	88.2	88.6	96.64	96.84	97.7	93.14	91.94	91.9	96.79
antI-TNF/S6/737	76.5	82.3	91.38	92.02	95.88	82.6	80.1	86	89.6	89.9	97.48	97.09	97.38	95.55	92.44	92.25	98.96
IC/QVD/S6/737	35.6	40.3	48.4	54.7	47.5	16.3	16.7	14.2	49.1	43.5	62.1	61.3	45.7	21.5	31.2	29.7	37
anti-TNF/QVD/S6/737	22.3	25.2	23.5	29.3	21.7	10.9	12.8	9.5	21.2	19.7	32.6	30.7	22.1	10.5	15.4	15.1	19.9
Figure EV3F
% Dead cells 5.5 h
Stimuli	WT1	WT2	WT3	WT4	WT5	WT6	A1-/-1	A1-/-2	A1-/-3	A1-/-4	A1-/-5	A1-/-6
LPS	7.2	14	21.2	17.1	29.2	27.5	6.4	9.8	18.1	16.6	32.2	20.9
LPS/IC/S6/737	42.2	43.1	47.6	48.6	41.1	48	80.1	77.5	88.2	89.7	94.89	96.61
LPS/anti-TNF/S6/737	43.1	41.3	49.4	48.7	43.5	49.8	81.2	93.1	85.5	89.1	95.87	96.76
LPS/IC/QVD/S6/737	16.2	28.8	43	40	31.9	34.8	45	59.8	74.4	75.4	47.3	65.5
LPS/anti-TNF/QVD/S6/737	8.1	11.2	33.4	30.9	26.7	28.7	20.3	22.6	54.8	59.8	30.6	40.1
[truncated: 6 more columns]
