# Supplementary material for: A1 is induced by pathogen ligands to limit myeloid cell death and NLRP3 inflammasome activation
Source: EMBO Rep. 2023 Oct 17;24(11):e56865. doi: 10.15252/embr.202356865 (PMC10626451; doi:10.15252/embr.202356865)
Supplement: Supplementary file 3 — Source Data for Expanded View and Appendix [file EMBR-24-e56865-s004.zip › EV and Appendix Figure Source Data/Figure EV4/Figure EV4.xlsx]

## Sheet: Fig. EV4
Figure EV4B
% Dead cells 18 h
Stimuli	WT1	WT2	WT3	A1-/-1	A1-/-2	A1-/-3
-	84.8	85.8	85.1	83.2	82.7	80.2
NOMV	41.2	43.5	59.7	68.1	48.8	52.8
950/NOMV	48	49.8	64.6	75.9	66.3	65.1
QVD	39.7	33.4	45.4	40.1	34.7	33.1
Figure EV4D
% Cytochrome-c +
Stimuli	WT1	WT2	WT3	A1-/-1	A1-/-2	A1-/-3
-	87.1	75	67.3	66.8	70.9	69.1
NOMV	71.9	56	60.7	19.4	30.2	22.3
S6	9.59	12.4	8.28	10.4	11.1	9.96
Figure EV4F								Figure EV4G
IL-1β (pg/mL) 6h								TNF (pg/mL) 6h
Stimuli	WT1	WT2	WT3	Gsdmd-/-1	Gsdmd-/-2	Gsdmd-/-3		Stimuli	WT1	WT2	WT3	Gsdmd-/-1	Gsdmd-/-2	Gsdmd-/-3
-	0	0	0	4.46482	0.828527	0		-	14.1932	19.1111	26.8328	7.26595	19.1111	16.6265
NOMV	65.4272	60.5602	89.013	55.7247	73.4065	61.774		NOMV	776.606	511.515	652.147	491.768	501.607	603.825
950/NOMV	49.1245	49.7223	72.1731	39.6163	64.2074	54.5206		950/NOMV	770.749	429.475	730.286	491.768	383.49	572.42
QVD/NOMV	117.4	162.472	126.698	114.111	108.884	91.5437		QVD/NOMV	1823.45	1314.17	1321.84	873.025	1041.03	1224.15
QVD/950/NOMV	50.3205	66.649	53.9192	82.1023	44.9519	37.2547		QVD/950/NOMV	1776.89	1194.94	1767.67	879.223	916.844	1041.03
QVD/872/NOMV	169.589	173.898	213.283	80.8533	45.5468	30.2016		QVD/872/NOMV	1522.13	1276.22	1246.32	1068.18	942.342	1000.96
Figure EV4H
% Dead cells
Stimuli	−						NOMV						QVD/NOMV						QVD/872/NOMV
Time h	WT1	WT2	WT3	Gsdmd-/-1	Gsdmd-/-2	Gsdmd-/-3	WT1	WT2	WT3	Gsdmd-/-1	Gsdmd-/-2	Gsdmd-/-3	WT1	WT2	WT3	Gsdmd-/-1	Gsdmd-/-2	Gsdmd-/-3	WT1	WT2	WT3	Gsdmd-/-1	Gsdmd-/-2	Gsdmd-/-3
0	7.16046	9.16122	4.45661	8.51513	6.58362	4.98033	6.33171	8.73843	4.26738	7.94788	5.24696	4.48855	6.1776	8.95288	4.03321	9.05519	6.46036	5.21299	6.93826	7.44467	6.12948	9.39866	6.35552	5.80615
0.5	6.18787	8.82127	4.79928	8.76345	6.55779	6.08539	7.03804	8.789	5.37779	9.03199	5.72771	5.06468	5.92275	9.48995	4.33378	9.64253	6.7401	6.01466	6.76047	8.24217	5.91518	9.91617	6.47482	6.49953
1	6.63757	9.46891	5.40053	9.40383	7.46897	7.22756	7.63792	9.20497	7.00449	11.0507	6.78118	7.46096	5.66421	8.77907	4.49354	9.64681	6.86716	6.59793	6.31127	7.83387	5.66953	9.475	6.25561	7.0713
1.5	8.6869	13.1211	8.46838	12.5644	10.6134	10.0662	18.069	19.7949	17.171	23.9743	17.5212	16.7804	7.83683	10.1778	8.37225	13.6271	9.0292	8.46881	6.92346	8.29068	6.86801	10.4826	6.75645	7.68758
2	15.3913	22.2666	13.6597	18.0027	15.9301	15.4109	39.4487	38.8109	34.8797	42.1278	35.4986	33.0292	18.1709	18.1195	22.5173	25.0252	16.0249	15.6638	9.10549	9.78807	10.7456	13.0836	8.54107	9.78603
2.5	23.1477	34.5985	19.7101	25.6166	24.1453	21.9337	60.1188	58.2708	53.3407	59.8045	54.4313	49.2971	35.2499	32.881	39.4079	43.3858	29.3072	27.8157	16.954	15.45	20.4731	19.2385	12.3048	12.6329
3	29.1128	44.4387	25.3395	32.5061	30.6486	26.6943	69.4854	70.1604	64.1451	71.3297	66.6531	59.9249	49.1013	47.9445	52.0398	58.6634	42.435	39.1269	27.3687	23.8903	30.9518	26.674	17.0667	18.8692
3.5	33.8495	52.4856	30.7322	38.4343	36.6443	30.3371	73.6084	77.3449	69.496	77.1916	71.3261	65.4521	60.0848	61.3872	60.889	69.1178	55.4448	50.5792	37.3678	33.6638	40.3785	36.1608	23.6375	25.378
4	35.4415	56.5481	33.9232	42.8787	39.5069	32.1629	71.8348	79.9798	69.4701	77.9762	71.07	65.8138	67.156	68.96	65.7601	74.413	63.3388	56.7959	45.3666	40.6996	47.2429	44.3696	30.3151	31.9005
5	38.5423	60.2429	37.8342	45.6307	44.8193	35.5537	65.9755	78.0089	64.44	73.2651	65.4756	60.6	70.6922	78.6224	68.8324	78.1845	69.5722	62.6859	52.3724	49.0976	54.1242	53.454	39.7862	40.3289
5.5	40.7392	61.4172	42.6055	47.4946	47.9172	38.3052	63.8533	77.68	62.5606	70.7638	63.6704	60.7979	71.6595	82.0216	69.5931	80.3646	71.5425	64.5375	54.9575	52.5244	56.1342	56.1575	43.138	43.0432
6	42.1614	62.8373	45.2615	48.6472	49.5035	40.4915	61.8705	75.88	61.6649	68.0679	62.8466	59.2802	72.8721	83.7344	71.1553	80.2594	73.0689	65.3179	56.9574	54.781	58.0748	58.9645	46.9807	45.9383
