# Supplementary material for: A1 is induced by pathogen ligands to limit myeloid cell death and NLRP3 inflammasome activation
Source: EMBO Rep. 2023 Oct 17;24(11):e56865. doi: 10.15252/embr.202356865 (PMC10626451; doi:10.15252/embr.202356865)
Supplement: Supplementary file 3 — Source Data for Expanded View and Appendix [file EMBR-24-e56865-s004.zip › EV and Appendix Figure Source Data/Figure EV5/Figure EV5.xlsx]

## Sheet: Fig EV5
Figure EV5A
IP injection	PBS						NOMV (100 𝛍g)
WBC x 103/𝛍L 6 h	WT1	WT2	WT3	A1-/-1	A1-/-2	A1-/-3	WT1	WT2	WT3	WT4	WT5	A1-/-1	A1-/-2	A1-/-3	A1-/-4	A1-/-5
Eosinophils	0.21	0.12	0.08	0.06	0.03	0.06	0.12	0.08	0.04	0.08	0.08	0.12	0.04	0.08	0.04	0.06
Basophils	0	0.03	0	0	0	0	0	0.04	0.04	0	0.04	0	0	0	0	0.03
LUC	0.06	0.12	0.12	0.06	0.06	0.1	0.04	0.04	0	0	0.04	0	0.08	0.04	0.04	0.03
Figure EV5B
IP injection	PBS						NOMV (100 𝛍g)
%WBC 6 h	WT1	WT2	WT3	A1-/-1	A1-/-2	A1-/-3	WT1	WT2	WT3	WT4	WT5	A1-/-1	A1-/-2	A1-/-3	A1-/-4	A1-/-5
Eosinophils	3.3	1.5	1.1	0.7	1	0.8	3.3	2.4	1.6	2.9	3.1	5.6	0.9	3	3.1	2
Basophils	0.1	0.2	0.1	0.2	0.3	0.1	0.2	0.7	0.8	0.4	1	0.4	0.2	0.6	0.5	0.5
LUC	0.8	1.4	1.5	0.9	1.4	1.5	1.3	0.9	0.6	0.5	2	0.8	3	0.9	1.7	1
Figure EV5C
IP injection	PBS							NOMV (100 𝛍g)
% CD11b+ 6 h	WT1	WT2	WT3	WT4	A1-/-1	A1-/-2	A1-/-3	WT1	WT2	WT3	WT4	WT5	WT6	WT7	WT8	A1-/-1	A1-/-2	A1-/-3	A1-/-4	A1-/-5	A1-/-6	A1-/-7	A1-/-8	A1-/-9	A1-/-10
Ly6G+ neutrophils	6.01	10.87	11.21	7.21	9.73	8.39	25.87	31.76	52.79	38.49	34.98	49.98	50.58	25.81	21.55	42.57	53.19	42.81	41.76	39.32	54.65	26.16	35.76	32.56	26.22
Ly6G- monocytes	7.7	7.95	9	4.68	5.98	5.77	7.45	7.36	9.78	11.46	11.13	12.17	11.5	3.67	2.21	10.16	9.75	9.52	9.49	9.32	10.64	6.6	12.88	7.72	10.02
Figure EV5D
IP injection	PBS							NOMV (100 𝛍g)
% CD11b+Ly6G- monocytes 6 h	WT1	WT2	WT3	WT4	A1-/-1	A1-/-2	A1-/-3	WT1	WT2	WT3	WT4	WT5	WT6	WT7	WT8	A1-/-1	A1-/-2	A1-/-3	A1-/-4	A1-/-5	A1-/-6	A1-/-7	A1-/-8	A1-/-9	A1-/-10
Ly6Chi CD62Lhi	37.59	47	40.21	11.34	45.31	38.87	51.76	35.81	26.72	36.04	30.28	33.61	33.98	15.95	20.96	26.03	33.7	37.17	19.42	38.93	19.47	9.22	9.94	12.24	8.79
Ly6Clo CD62Llo	17.1	13.88	10.51	24.2	10.72	14.52	7.49	6.23	7.79	5.57	5.18	7.56	2.58	3.58	10.22	13.33	5.11	8.16	6.8	2.95	4.01	7.98	3.4	6.67	4.23
Figure EV5E
IP injection	PBS							NOMV (100 𝛍g)
% CD11b- 6 h	WT1	WT2	WT3	WT4	A1-/-1	A1-/-2	A1-/-3	WT1	WT2	WT3	WT4	WT5	WT6	WT7	WT8	A1-/-1	A1-/-2	A1-/-3	A1-/-4	A1-/-5	A1-/-6	A1-/-7	A1-/-8	A1-/-9	A1-/-10
CD3+ T cells	13.14	12.89	15.11	22.25	14.85	21.26	25	7.69	15.72	12.78	15.6	18.1	18.21	16.76	14.72	16.94	18.39	16.22	16.09	12.36	23.29	16.98	16.79	22.61	15.71
B220+ T cells	38.62	45.6	40.78	32.88	34.38	58.11	70.05	26.73	30.26	33.09	33.27	42.85	59.5	65.46	57.65	38.95	38.07	44.81	59.18	26.36	68.36	71.68	68.81	68.17	74.16
Figure EV5F
IP injection	PBS							NOMV (100 𝛍g)
% CD3+ T cells 6 g	WT1	WT2	WT3	WT4	A1-/-1	A1-/-2	A1-/-3	WT1	WT2	WT3	WT4	WT5	WT6	WT7	WT8	A1-/-1	A1-/-2	A1-/-3	A1-/-4	A1-/-5	A1-/-6	A1-/-7	A1-/-8	A1-/-9	A1-/-10
CD4+	46.4	29.85	41.6	40.61	48.65	52.05	50.06	16.25	24.13	21.23	18.87	30.15	20.89	27.31	31.78	30.29	26.92	23.75	29.11	20.47	35.22	29.45	28.24	30.83	30.39
CD8+	39.86	35.97	37.5	45.53	31.3	37.21	47.25	24.12	37.21	36.39	52.48	42.91	70.36	66.22	52.6	47.17	44.64	51.68	45.18	32.46	58.38	64.43	64.26	63.07	64.61
Figure EV5G
Serum IL-6 (pg/mL) 6 h
IP injection	PBS		NOMV
Mouse No.	WT	A1-/-	WT	A1-/-
1	13.5571	33.2787	5310.76	886.04
2	80.8164	165.716	4880.9	1448.97
3	99.6342	137.353	5552.63	404.555
4	175.185	213.128	1490.89	5595.78
5	165.716	127.913	3770.14	1016.88
6	203.631	366.04	1480.4	2735.41
7	222.631	99.6342	866.028	279.802
8	260.716	137.353	1016.88	846.048
9			628.303	414.203
10			657.778	776.363
11				1190.02
Figure EV5H						Figure EV5I						Figure EV5J
Peritoneal lavage fluid IL-1β (pg/mL) 6 h						Peritoneal lavage fluid TNF (pg/mL) 6 h						Peritoneal lavage fluid IL-6 (pg/mL) 6 h
IP injection	PBS		NOMV			IP injection	PBS		NOMV			IP injection	PBS		NOMV
Mouse No.	WT	A1-/-	WT	A1-/-		Mouse No.	WT	A1-/-	WT	A1-/-		Mouse No.	WT	A1-/-	WT	A1-/-
1	0	26.0895	6.86147	28.4994		1	0	1.17792	1.7466	0.326913		1	8.21884	40.5087	194.12	44.1355
2	7.66874	5.24294	50.2529	18.8684		2	1.04236	1.48435	14.2397	2.03135		2	0	0	674.578	139.399
3			72.1231	62.3885		3	8.0754	3.1656	10.408	7.4932		3			1021.43	1005.17
4			62.3885	47.8301		4	5.8165	4.993	8.07393	4.31904		4			1182.64	827.298
5			33.3235	62.3885		5		10.777	3.17302	8.3647		5			267.231	784.236
Figure EV5K						Figure EV5L						Figure EV5M
Peritoneal lavage fluid IL-1β (pg/mL) 6 h						Peritoneal lavage fluid TNF (pg/mL) 6 h						Peritoneal lavage fluid IL-6 (pg/mL) 6 h
IP injection	LPS					IP injection	LPS					IP injection	LPS
Mouse No.	WT	A1-/-				Mouse No.	WT	A1-/-				Mouse No.	WT	A1-/-
1	34.5353	41.7925				1	4.27589	4.81329				1	1802.39	1273.71
2	99.975	32.3414				2	18.053	4.40924				2	1020.67	968.715
3	21.1876	51.8601				3	3.10797	4.40924				3	989.474	1323.63
4	48.9911	20.4288				4	7.20707	2.12476				4	1041.52	0
5	27.9225	15.8162				5	2.73264	1.20675				5	673.96	728.092
6	57.5874	27.1813				6	3.61964	0				6	1351.74	929.831
7	59.0178	19.6675				7	2.24445	2.36511				7	0	872.755
8	64.737	21.9439				8	4.27589	4.01126				8	1114.98	695.756
9	77.433	52.918				9	5.2861	7.5727				9	1300.1	4087.31
10	32.03	54.478				10	3.5194	5.2861				10	1816.56	0
11	63.75	117.69				11	9.6236	14.577				11	2102.32	0
12	62.214	66.811				12	6.0461	8.8523				12	3238.74	1448.54
13	77.433	56.034				13	7.828	8.3396				13	7750.4	3496.75
14	83.453	80.447				14	8.5958	8.0836				14	1889.39	2863.88
15	120.65	129.53				15	14.577	18.042				15	1637.51	2259.96
