# Supplementary material for: A1 is induced by pathogen ligands to limit myeloid cell death and NLRP3 inflammasome activation
Source: EMBO Rep. 2023 Oct 17;24(11):e56865. doi: 10.15252/embr.202356865 (PMC10626451; doi:10.15252/embr.202356865)
Supplement: Supplementary file 5 — Source Data for Figure 1 [file EMBR-24-e56865-s011.zip]

Archive with 7 entries (6 files):
- Figure 1 /
- Figure 1 /.DS_Store
- __MACOSX/Figure 1 /._.DS_Store
- Figure 1 /Figure 1.xlsx
- __MACOSX/Figure 1 /._Figure 1.xlsx
- Figure 1 /Figure 1G western blot.pdf
- __MACOSX/Figure 1 /._Figure 1G western blot.pdf
