# Supplementary material for: A1 is induced by pathogen ligands to limit myeloid cell death and NLRP3 inflammasome activation
Source: EMBO Rep. 2023 Oct 17;24(11):e56865. doi: 10.15252/embr.202356865 (PMC10626451; doi:10.15252/embr.202356865)
Supplement: Supplementary file 5 — Source Data for Figure 1 [file EMBR-24-e56865-s011.zip › Figure 1 /Figure 1.xlsx]

## Sheet: Fig 1
Figure 1A					Figure 1B
% Dead cells 6 h					% Dead cells 24 h
Stimuli	WT1	WT2	WT3		Stimuli	WT1	WT2	WT3
-	5	6.8	5.5		-	12.5	10.4	12.9
S6	6.4	7.3	9.4		S6	9.8	11	8.8
737	5.3	6.5	7.7		737	10.9	12.9	18
CHX	4	4.4	5.3		CHX	46.8	53.9	54.3
S6/737	85.8	84.2	88.2		S6/737	92.7	90.65	90
CHX/737	59.6	64.1	67.3		CHX/737	97.77	96.42	96.06
LPS	18.2	16.6	21.7		LPS	14.5	14.6	17.3
LPS/S6	13.5	19	18.2		LPS/S6	14.5	17.6	20.5
LPS/737	15.3	21.3	23.3		LPS/737	10.8	14.1	11.9
LPS/CHX	13.5	13.7	12.6		LPS/CHX	96.62	96.05	95.01
LPS/S6/737	28.3	24.8	36.4		LPS/S6/737	94.93	95.95	94.88
LPS/CHX/737	76.9	77.5	79.4		LPS/CHX/737	99.74	99.64	99.6
Figure 1C					Figure 1D
IL-1β (pg/mL) 6h					IL-1β (pg/mL) 24h
Stimuli	WT1	WT2	WT3		Stimuli	WT1	WT2	WT3
LPS	15.4328	9.97072	20.3289		LPS	36.5495	27.6334	47.2309
LPS/S6	19.327	8.26668	10.8461		LPS/S6	28.7161	29.8082	50.9343
LPS/737	18.3361	4.32416	8.26668		LPS/737	24.4426	23.3987	37.7035
LPS/CHX	156.787	91.5561	128.424		LPS/CHX	771.106	539.843	690.83
LPS/S6/737	326.828	190.676	188.834		LPS/S6/737	1479.19	1125.12	1308.38
LPS/CHX/737	1003.96	876.508	834.052		LPS/CHX/737	1226.55	1226.55	1088.18
Figure 1F
Bcl2l relative mRNA expression	WT1	WT2	WT3	WT4	WT5
LPS 0 h	1	1	1	1	1
LPS 1 hr	1.45224	1.01419	1.45224	1.01419	0.459988
LPS 2 hr	1.83459	0.902881	1.83459	0.902881	0.703439
LPS 8 hr	2.13998	1.14632	2.13998	1.14632	0.352995
LPS 24 hr	0.533446	0.292997	0.533446	0.292997	0.217687
Mcl1 relative mRNA expression	WT1	WT2	WT3	WT4	WT5
LPS 0 hr	1	1	1	1	1
LPS 1 hr	2.97332	2.92032	2.97332	2.92032	1.20755
LPS 2 hr	2.04083	1.74532	2.04083	1.74532	0.510956
LPS 8 hr	2.11365	2.05579	2.11365	2.05579	0.555579
LPS 24 hr	0.565561	0.960687	0.565561	0.960687	0.509832
Bcl2a1 relative mRNA expression	WT1	WT2	WT3	WT4	WT5
LPS 0 hr	1	1	1	1	1
LPS 1 hr	9.92716	6.41125	83.7734	23.6019	10.5518
LPS 2 hr	20.7235	10.8746	75.7765	38.9676	26.6948
LPS 8 hr	31.369	32.6234	82.1382	70.6636	17.9123
LPS 24 hr	2.44456	3.72766	12.7025	9.12936	3.81888
