# Supplementary material for: A1 is induced by pathogen ligands to limit myeloid cell death and NLRP3 inflammasome activation
Source: EMBO Rep. 2023 Oct 17;24(11):e56865. doi: 10.15252/embr.202356865 (PMC10626451; doi:10.15252/embr.202356865)
Supplement: Supplementary file 6 — Source Data for Figure 2 [file EMBR-24-e56865-s008.zip]

Archive with 5 entries (4 files):
- Figure 2/
- Figure 2/Fig2B western blot.pdf
- __MACOSX/Figure 2/._Fig2B western blot.pdf
- Figure 2/Figure 2.xlsx
- __MACOSX/Figure 2/._Figure 2.xlsx
