# Supplementary material for: A1 is induced by pathogen ligands to limit myeloid cell death and NLRP3 inflammasome activation
Source: EMBO Rep. 2023 Oct 17;24(11):e56865. doi: 10.15252/embr.202356865 (PMC10626451; doi:10.15252/embr.202356865)
Supplement: Supplementary file 6 — Source Data for Figure 2 [file EMBR-24-e56865-s008.zip › Figure 2/Figure 2.xlsx]

## Sheet: Figure 2
Figure 2A
% Dead cells
Stimuli	LPS						LPS/S6/737						LPS/950/S6/737
Time (h)	WT1	WT2	WT3	A1-/-1	A1-/-2	A1-/-3	WT1	WT2	WT3	A1-/-1	A1-/-2	A1-/-3	WT1	WT2	WT3	A1-/-1	A1-/-2	A1-/-3
1.5	10.9	8.5	10.1	18.6	12.7	14.1	17.3	14.8	18.4	23.9	21.3	20.8	13.1	8.4	11.2	22.9	17.6	15.6
3	22	14.3	16.4	21.1	17.7	12.6	31.9	27.1	32.6	67.4	58	55.1	30.4	22.3	33.4	65.6	53.6	47.9
4.5	9	11.5	12.2	14.8	11.6	11.4	39.3	35.8	47.5	88.4	84.9	82.6	45.7	34.6	49.7	88.4	83.8	41.3
6	12.1	14.6	11.6	16.3	11.5	12.6	38	26.7	45.9	93.06	90.46	90.52	46.2	38.7	51.9	94.18	91.59	91.8
9	12.4	7.3	8.7	11.6	8.8	8.5	56.5	53.2	66.4	95.7	93.22	93.74	59.8	58.4	70.2	96.61	95.26	95.26
24	15.1	22.8	21.2	20.9	17.6	16.5	91.39	92.52	93.81	98.29	97.46	98.19	95.03	94.27	96.48	98.86	98.03	98.52
Figure 2C
Caspase-3 activity
Stimuli	LPS/S6/737						LPS/QVD/S6/737
Time (h)	WT1	WT2	WT3	A1-/-1	A1-/-2	A1-/-3	WT1	WT2	WT3	A1-/-1	A1-/-2	A1-/-3
0	7849.52	8167.81	7126.59	5787.11	6199.73	6559.06	5082.83	5045.23	5598.84	3825.49	3751.91	4878.72
0.25	18586.9	19475.5	20067.5	75324	96483.6	95685.8	6316.61	5289.36	5660.23	4366.57	4287.21	4288.84
0.5	15754.9	13693.5	16010.3	49650.5	67514.1	74679.6	5767.16	5519.27	5909.59	4389.06	4080.36	4565.75
1	21270	19848.2	20487.7	58472	85429.1	100484	6268.32	5335.58	5005.59	4284.92	4385.2	4238.28
1.5	20698.2	20565.3	21643.4	60472.6	74227.9	99535.7	5826.13	5134.09	5418.81	4146.97	3849.01	3888.84
2	21419.5	16098.4	18757.6	59063.9	53942.2	76967.3	5530.48	5608.2	5184.02	3494.97	3738.43	3701.75
3	18953.6	17241.2	15619.1	17392.5	16395.9	28523.5	5668.7	5326.39	5328.68	3730.42	3240.87	3256.36
4	25189.5	25246.6	31837.7	9147.25	8268.52	14294.9	5528.55	4935.03	4978.11	3343.19	2578.23	4953.18
Figure 2D
% Cytochrome-c +
Stimuli (Drugs 3h)	WT1	WT2	WT3	A1-/-1	A1-/-2	A1-/-3
-	80.4	98.4	97.9	73.2	98.6	96.2
S6	93.4	95.3	93.7	85.1	96.3	90.8
S6/737	6	9.35	12.7	0.35	27.5	29.7
LPS	94.6	98	98.1	91.5	97.6	91
LPS/S6	96.5	96.3	97	88.2	88.2	86.8
LPS/737	86.3	98.2	97.3	93.2	95.4	83.4
LPS/S6/737	93.2	89.6	90	0.12	7.76	19.3
LPS/S6/950	98.1	97.6	98.1	86.1	86.5	83.3
LPS/S6/737/950	90.2	85.1	85.1	0.3	13.3	23.6
LPS/Nigericin*	83.2	86.4	89.6	74.4	89.3	90.8	* Nigericin 1h
Figure 2E
IL-1β (pg/mL)
Stimuli	LPS						LPS/S6/737						LPS/950/S6/737
Time (h)	WT1	WT2	WT3	A1-/-1	A1-/-2	A1-/-3	WT1	WT2	WT3	A1-/-1	A1-/-2	A1-/-3	WT1	WT2	WT3	A1-/-1	A1-/-2	A1-/-3
1.5	0	0	0	20.05	28.21	19.31	9.781	9.136	19.52	206.9	167.2	152.3	13.01	15.61	24.12	91.01	84.41	72.13
3	3.662	6.964	20.05	47.18	43.55	17.8	68.57	77.88	111.3	670.1	675.1	623.3	38.79	40.14	70.7	444.8	388.1	307.9
4.5	5.335	6.153	25.26	45.73	51.54	28.95	83.68	95.45	115.1	814.1	673.4	642.3	55.23	47.64	85.14	434.9	368.6	308.9
6	13.24	12.47	10.92	55.9	0	34.81	120.5	110.5	159.7	912.6	880.7	733.8	115.1	100.7	156.4	575.9	513.1	426.2
9	27.47	39.91	27.47	88.86	77.8	36.27	243.6	205.1	218.6	938.9	827.8	688.6	193.7	142.6	186.7	487.5	398.6	315.2
24	54.45	40.64	42.09	99.27	54.45	58.81	542.5	404.5	486.1	1079	936.7	789.1	653.7	458.8	571.5	621.7	581.9	451.2
Figure 2F
TNF (pg/mL)
Stimuli	LPS						LPS/S6/737						LPS/950/S6/737
Time (h)	WT1	WT2	WT3	A1-/-1	A1-/-2	A1-/-3	WT1	WT2	WT3	A1-/-1	A1-/-2	A1-/-3	WT1	WT2	WT3	A1-/-1	A1-/-2	A1-/-3
1.5	4702	5101	6224	5382	5340	4379	5092	4717	6112	5423	5480	4253	6395	4151	5753	5690	4694	6287
3	5139	4602	5340	5466	4987	6330	5226	4379	5721	6045	6620	7107	5309	3705	7022	7064	5309	4555
4.5	5970	5553	5687	6224	4472	3797	5880	4422	5816	5066	5848	6432	6469	5394	6112	7281	6469	6898
6	5218	4771	4536	4504	4602	3675	5423	4717	4466	5145	6359	6737	7417	6432	7651	7998	7064	7237
9	5179	3675	3514	4987	4569	2539	4466	4444	4444	5569	5337	4624	7371	5880	6659	7371	6147	7998
24	2974	3514	5025	3514	2689	2992	4294	3846	4694	6323	4273	5816	7998	5784	8712	8653	8595	9267
