# Supplementary material for: A1 is induced by pathogen ligands to limit myeloid cell death and NLRP3 inflammasome activation
Source: EMBO Rep. 2023 Oct 17;24(11):e56865. doi: 10.15252/embr.202356865 (PMC10626451; doi:10.15252/embr.202356865)
Supplement: Supplementary file 7 — Source Data for Figure 3 [file EMBR-24-e56865-s003.zip]

Archive with 3 entries (2 files):
- Figure 3/
- Figure 3/Figure 3.xlsx
- __MACOSX/Figure 3/._Figure 3.xlsx
