# Supplementary material for: A1 is induced by pathogen ligands to limit myeloid cell death and NLRP3 inflammasome activation
Source: EMBO Rep. 2023 Oct 17;24(11):e56865. doi: 10.15252/embr.202356865 (PMC10626451; doi:10.15252/embr.202356865)
Supplement: Supplementary file 7 — Source Data for Figure 3 [file EMBR-24-e56865-s003.zip › Figure 3/Figure 3.xlsx]

## Sheet: Figure 3
Figure 3A
% Dead cells 6h
Stimuli	WT1	WT2	WT3	WT4	A1-/-1	A1-/-2	A1-/-3	A1-/-4
LPS	11.9	9.2	9.2	9.7	8.6	6.9	14.5	10.1
LPS/CHX/737	67.8	59.4	79	82	65.7	59.5	82.6	78.9
LPS/CHX/737/QVD	7.9	6.9	18.8	39.2	8.3	7.1	25.8	37.8
LPS/S6/737	17.7	17	16.1	14.7	97.74	97.22	98.99	99.37
LPS/S6/737/QVD	10.9	10.2	12.9	12.2	35	50.4	59.7	60.5
LPS/S6/737/QVD/872	8.7	9.3	11.1	11.9	16.2	7.7	29.3	19.2
LPS/zVAD	79.4	80.1	89.7	90.99	81.7	79.5	89.6	91.81
LPS/zVAD/872	15.4	18.5	46.1	33.1	15.6	13.7	41.8	24
Figure 3B
% Dead cells
Stimuli	LPS											LPS/S6/737											LPS/950/S6/737											LPS/QVD/S6/737											LPS/QVD/950/S6/737
Time (h)	WT1	WT2	WT3	WT4	WT5	A1-/-1	A1-/-2	A1-/-3	A1-/-4	A1-/-5	A1-/-6	WT1	WT2	WT3	WT4	WT5	A1-/-1	A1-/-2	A1-/-3	A1-/-4	A1-/-5	A1-/-6	WT1	WT2	WT3	WT4	WT5	A1-/-1	A1-/-2	A1-/-3	A1-/-4	A1-/-5	A1-/-6	WT1	WT2	WT3	WT4	WT5	A1-/-1	A1-/-2	A1-/-3	A1-/-4	A1-/-5	A1-/-6	WT1	WT2	WT3	WT4	WT5
1	3.22484	2.44772	3.60864	3.95301	5.70052	2.31324	3.29984	2.48824	20.1432	4.96846	3.71333	17.9906	20.8226	10.3843	8.12236	11.9239	49.1715	66.8023	46.0042	34.3078	36.6634	21.6256	16.0931	25.5749	8.80065	6.99891	8.6102	52.389	54.8095	49.4879	38.3076	20.8992	14.1244	4.57278	5.8108	4.68778	4.26045	5.74936	6.03587	10.5484	7.47285	21.0103	6.68735	4.65259	4.82873	5.57615	4.59818	3.45609	5.03587
1.5	3.01019	2.47973	3.48422	3.9194	5.66441	2.2591	3.37456	2.46767	19.963	4.79887	3.43144	26.1128	28.8217	23.8579	17.4679	25.1934	66.6109	79.4105	62.2858	61.3467	74.9608	55.8409	22.2558	32.1039	20.5121	13.7374	16.2677	68.5711	68.5642	64.8622	65.8405	50.9559	34.6574	7.03946	9.25409	6.25736	5.1853	7.31054	10.6567	18.6023	12.4863	26.4742	10.0672	7.29018	7.96535	9.4278	6.2735	3.91951	6.08217
2	2.81347	2.25302	3.69504	3.68827	5.33117	2.41893	3.29968	2.59004	19.0408	4.74012	3.70664	33.5984	36.56	39.3867	27.0414	38.3041	76.6253	85.2267	73.5671	82.6702	92.3691	80.7249	29.1471	39.4076	37.6793	22.2267	25.6883	77.5123	76.4217	75.1218	86.0062	78.3099	52.3441	11.6535	15.0481	10.4137	6.44402	9.21083	19.1695	30.6491	21.9996	33.0466	14.2218	12.5501	13.2066	15.3721	9.34299	5.11921	7.31438
2.5	2.59232	2.22513	3.55113	3.5689	5.60327	2.27634	3.18072	2.46726	19.1867	4.64948	3.50069	39.5427	43.7886	52.6117	35.5396	48.8268	80.2142	86.3207	79.1421	93.7097	98.7415	94.554	36.0226	45.1758	53.1786	30.0082	36.9675	81.7444	81.0475	81.1992	97.6	94.7695	65.3739	17.9345	22.7198	16.1731	8.8175	11.9045	31.735	46.5949	35.4105	39.7434	21.2631	22.2238	20.5754	22.5913	13.991	7.70102	9.73682
3	2.55349	2.01594	3.55141	3.20207	5.27141	2.13475	3.05942	2.29657	18.8716	4.82583	3.49096	45.1863	49.7982	64.3869	45.8173	60.3364	83.2271	86.5635	84.0745	98.6155	101.939	100.005	41.8723	51.3549	67.1228	38.0825	49.0572	83.021	84.2829	85.4459	103.182	101.671	73.1927	25.8211	30.6855	25.1018	12.0443	15.6277	48.4931	63.5202	51.3717	49.1584	29.1558	34.6706	28.399	30.4768	21.7636	11.3434	12.6626
3.5	2.38512	1.98536	3.32729	3.05776	5.37108	1.93207	3.06374	2.06518	19.6522	4.54635	3.34984	51.2968	56.7086	73.4696	55.9744	70.3068	84.4207	85.8042	86.5435	101.907	103.648	103.407	47.7888	56.5298	78.7678	47.7981	60.2918	84.7838	85.9565	86.857	106.149	104.704	79.5324	33.2542	38.9312	36.748	15.525	20.2552	63.1142	77.6475	66.9809	60.8812	39.2564	48.1848	36.9731	39.212	32.5656	16.0214	16.7107
4	2.22402	2.0104	3.37721	3.02393	5.33385	1.88575	3.07098	2.0029	18.7619	4.86406	3.1728	56.8342	62.3258	82.1034	65.7983	80.1746	85.5399	86.1908	87.4019	103.158	102.889	104.475	53.8145	62.4235	89.0508	59.9539	72.9381	85.2315	85.8605	89.3472	107.187	105.875	84.6812	40.7295	47.4663	47.9898	19.5678	25.4367	76.5756	87.5481	80.1238	71.2468	49.1912	61.0073	45.3165	46.956	43.9988	21.8393	21.3304
4.5	2.29172	1.9799	3.64866	3.00732	5.20515	1.82808	2.98121	1.8909	19.3635	4.88276	3.39497	63	68.5454	88.0671	75.0661	86.4404	86.7339	86.086	88.1154	103.302	103.144	105.527	59.5191	68.6783	97.117	70.9662	84.657	86.6276	86.984	90.2323	107.633	105.874	88.4322	47.4225	54.5301	60.4767	23.4269	31.0848	85.7334	93.9222	88.5679	80.8094	57.9404	71.1962	52.5913	53.6302	54.3086	27.6722	25.908
5	2.16458	1.72473	3.67215	2.75036	5.10269	1.81031	2.76039	1.83406	19.5809	5.10622	3.48459	68.0011	73.5913	94.4747	83.8089	92.6195	86.4401	86.0018	89.4836	104.471	103.035	105.08	64.9048	72.6685	102.481	80.9986	92.4006	87.6999	88.7313	91.2549	107.953	106.3	93.2968	54.7208	61.1856	70.8796	28.3828	36.6869	91.2845	96.9705	93.9883	88.1715	65.1024	79.6589	58.2077	59.3122	65.2248	35.628	31.4053
5.5	2.01562	1.74009	3.92205	3.16358	5.41636	1.69846	2.68675	1.70396	20.2339	5.08376	3.43986	73.2472	77.853	98.9929	89.8994	98.1161	87.8278	86.6473	89.9686	104.498	103.659	106.424	70.4881	78.525	105.888	88.1843	97.6834	87.4447	89.6148	93.4771	107.329	105.963	96.6822	60.3323	66.8097	78.8095	32.2129	43.0326	95.3462	100.632	97.5177	93.4534	71.6986	85.6957	63.7135	65.853	73.4252	42.2494	36.4357
6	1.82456	1.70921	4.39118	2.97384	5.48032	1.6393	2.5579	1.61624	20.8127	5.4416	3.42529	77.7682	81.6549	102.598	94.782	100.89	88.7401	86.7939	91.1162	105.454	102.861	104.841	75.2974	82.4027	106.992	94.5456	102.382	88.3358	89.8546	95.1051	107.803	105.538	99.1965	66.1757	72.6837	84.0941	37.0872	49.2428	97.7163	102.121	99.0237	96.9934	77.3324	90.2642	69.5409	71.4657	80.1243	48.7587	42.4568
6.5	1.75564	1.60348	4.7111	3.23882	5.54099	1.66486	2.61123	1.68341	20.8337	5.96277	3.52329	79.9385	85.3272	103.791	99.2522	103.464	88.5247	87.4037	90.6482	104.3	103.448	105.146	79.6726	86.3699	108.519	98.4101	105.116	90.702	91.1616	95.3102	107.476	105.802	101.879	72.4246	78.5069	90.6599	42.7729	54.7402	100.072	103.12	100.322	99.5668	83.5057	94.0853	75.0028	77.1497	86.263	55.8034	47.7546
7	1.66017	1.54702	5.17498	3.47292	5.33551	1.60617	2.53816	1.57028	21.6353	6.56635	3.57951	85.2254	87.3163	104.958	101.227	104.431	89.8156	87.2324	91.0222	103.493	103.643	106.887	83.526	90.0153	109.019	103.085	107.971	90.4491	91.6683	95.3433	107.148	106.128	102	76.8915	83.108	95.13	48.503	61.2103	101.79	103.926	101.846	103.179	88.0714	96.7898	79.9343	82.6264	91.2236	61.455	55.3223
7.5	1.63607	1.70129	5.58994	3.53615	5.77438	1.55249	2.45697	1.48334	22.0797	7.12033	3.73303	87.1088	90.0442	107.135	104.243	105.472	88.4934	87.4696	91.0956	103.949	102.707	106.732	86.0169	91.5932	110.587	104.851	108.901	91.3105	91.3958	96.9169	107.355	106.41	103.346	82.2294	87.5832	98.6535	54.0513	68.8475	102.553	104.317	102.378	103.593	92.1452	99.9434	84.7541	87.1374	95.5056	67.1492	61.261
8	1.6522	1.61439	6.22719	4.01362	6.40982	1.52838	2.42496	1.45893	22.8557	7.52156	3.90342	89.4818	92.7491	107.078	105.028	106.902	90.1	87.9396	92.3622	104.509	103.625	105.955	88.2504	94.8738	111.451	107.789	108.599	91.0948	91.5122	95.9131	105.881	105.472	104.124	87.0213	91.6278	102.169	61.1239	74.9364	103.186	104.661	102.908	104.708	94.3354	101.037	89.0712	90.7256	98.5572	73.3803	67.2261
8.5	1.70784	1.69528	6.6986	3.85672	6.52918	1.42866	2.32208	1.46514	23.4333	7.9556	3.7686	92.2884	94.4248	108.996	105.196	108.838	90.4479	89.1928	92.9803	104.564	103.027	106.608	90.045	96.3256	110.181	109.152	111.848	91.9094	92.7655	96.6105	107.802	106.556	104.62	89.4537	93.6258	103.841	68.8653	81.723	103.376	104.584	103.423	105.43	96.5001	102.344	92.2036	93.0393	100.91	78.6154	73.1478
9	1.72528	1.57191	7.93933	4.08159	7.09727	1.40272	2.30793	1.33318	24.0942	8.6178	4.00412	93.0624	94.7053	109.504	106.846	108.518	91.622	88.7799	93.2371	105.371	102.007	106.475	92.5278	98.08	111.153	110.439	111.975	91.9135	92.7529	98.4905	107.164	105.35	103.779	92.37	96.2314	106.181	75.4482	87.5608	103.956	105.453	103.669	105.79	99.1657	103.454	95.0513	95.1746	103.293	85.1179	80.3686
9.5	1.85078	1.64945	8.69705	4.29983	7.70841	1.3822	2.3158	1.34919	24.7139	9.60503	4.31981	93.7647	96.9384	109.098	108.382	108.934	92.915	89.9029	94.7406	104.809	102.354	105.731	94.8148	99.1923	110.776	110.971	110.724	93.3631	93.6038	97.5744	108.722	105.141	104.554	95.0564	97.5709	106.179	82.3747	92.7916	104.066	105.281	103.786	105.793	101.18	103.572	96.4161	96.9685	103.57	89.2297	85.9485
10
10.5	1.88219	1.69936	10.2567	4.91134	9.10525	1.32473	2.3702	1.41922	26.4912	11.3947	5.04882	96.0622	98.8486	110.326	108.433	109.656	93.002	90.3427	95.6728	105.287	102.424	108.175	96.2077	100.879	110.688	112.492	111.423	94.3421	94.5828	98.7897	107.976	106.297	105.859	96.783	100.635	106.995	91.2022	98.6775	104.96	105.47	104.196	106.637	103.219	104.698	99.2967	99.7484	105.675	96.5182	93.2557
11	1.92793	1.77851	11.5994	5.66691	10.0503	1.30113	2.39591	1.43105	27.9417	13.0071	5.81179	98.1497	99.0363	110.37	107.504	109.52	94.01	91.5025	95.9823	105.705	102.581	106.642	97.8336	102.221	110.928	111.413	111.623	93.8549	95.2362	98.1603	108.064	105.832	105.876	98.6278	100.97	106.675	95.3571	101.725	105.156	105.559	104.317	106.276	103.862	105.489	101.133	100.694	105.523	99.1744	97.0569
11.5	1.83951	1.95411	13.3559	6.41765	11.5623	1.32687	2.37004	1.45722	30.0293	14.103	6.70309	99.3698	98.98	110.484	108.537	107.974	93.3883	90.7533	95.1575	104.975	102.997	107.638	99.1153	102.441	110.117	110.785	111.092	95.0842	95.9934	100.015	105.655	106.157	106.217	99.7581	102.472	106.92	97.8107	102.897	105.843	105.544	104.013	106.522	104.686	105.573	101.546	101.942	106.343	101.342	99.9327
12	1.89548	1.94393	14.6223	7.3092	12.6181	1.25535	2.32401	1.65515	32.2871	15.7804	7.72715	99.7406	100.64	111.276	109.678	109.201	93.7747	92.1367	96.505	106.451	102.845	107.53	99.4889	102.776	111.234	111.298	109.308	95.6519	95.4841	99.6754	106.856	106.159	106.825	100.346	102.631	107.156	100.261	104.028	105.371	105.814	104.391	106.847	105.007	105.845	101.554	103.069	106.381	102.944	101.527
12.5	1.95326	2.08666	15.7061	8.18918	13.3454	1.26304	2.34095	1.58388	34.2008	16.6814	8.5325	100.42	101.548	110.234	107.451	110.112	93.8157	92.7689	96.3659	105.92	103.519	107.624	100.613	102.746	111.147	109.643	109.996	95.4474	94.8117	99.5694	106.228	105.99	106.674	100.689	103.712	107.522	102.063	104.684	105.52	105.315	104.624	106.613	105.928	105.02	102.183	102.637	106.715	104.045	102.928
13	2.11802	2.1453	17.1649	9.40223	14.6427	1.2685	2.29806	1.59544	35.7626	18.5435	9.45647	100.744	101.457	110.987	107.875	108.606	94.681	93.2793	96.5289	104.855	103.009	108.184	100.645	105.215	110.168	110.642	110.01	95.6913	96.2923	100.829	106.546	106.624	109.362	102.021	103.09	107.046	103.112	105.281	105.697	105.628	104.357	106.78	105.259	106.048	102.895	103.396	105.554	104.656	104.055
13.5	2.08645	2.20545	18.9643	10.4951	16.6064	1.33103	2.37996	1.57557	38.2921	19.9999	10.1473	100.696	102.123	109.816	109.611	108.697	95.4863	92.9449	97.5907	105.712	103.955	109.031	101.081	103.678	109.559	111.802	110.202	96.2302	96.9351	99.5229	105.912	105.802	108.422	102.216	103.248	106.633	103.604	105.735	105.733	105.381	104.692	106.052	106.32	106.294	103.075	103.432	105.652	105.399	103.957
14	2.4237	2.32625	20.1358	11.72	18.0932	1.28891	2.33282	1.56261	39.6012	21.1106	11.3937	101.489	102.279	110.912	108.947	109.261	96.0029	93.3893	97.8009	106.052	103.414	108.024	101.495	104.075	109.945	109.263	109.173	95.6937	96.8095	101.467	106.431	105.457	108.962	102.996	103.721	107.373	103.781	105.393	105.542	105.355	104.704	106.126	105.863	106.643	103.016	104.154	105.812	105.636	105.024
Figure 3C
IL-1β (pg/mL) 6h
Stimuli	WT1	WT2	WT3	WT4	WT5	WT6	WT7	A1-/-1	A1-/-2	A1-/-3	A1-/-4	A1-/-5	A1-/-6	A1-/-7
LPS	2.96786	5.42507	0	17.342	3.62692	7.51197	5.62388	23.2148	12.6162	0	17.342	166.607	7.51197	10.216
LPS/S6/737	45.3407	91.6789	24.8641	116.697	309.888	158.675	212.496	693.797	925.773	708.297	1039.55	790.394	689.948	762.229
LPS/950/S6/737	38.7305	61.2811	33.6499	97.6133	106.863	56.1307	77.6038	434.572	527.308	421.397	585.816	481.789	180.571	245.758
LPS/QVD/S6/737	0	11.4062	0	13.4632	52.5179	26.5099	33.3735	261.773	368.381	349.59	543.473	229.489	164.664	159.421
LPS/QVD/950/S6/737	0	1.97711	0	28.4348	33.3735	9.32835	21.0228	219.301	183.143	142.796	171.617	102.042	90.4291	114.044
LPS/872/S6/737	85.7062	134.124	112.316	167.297	333.881	181.335	273.649	633.65	1006.67	763.826	797.134	667.346	598.868	743.493
LPS/QVD/872/S6/737	0	0	0	13.4632	10.216	1.41675	4.6427	38.7305	106.455	56.5704	84.2063	28.4348	32.6192	33.3735
LPS/QVD/872/MCC/S6/737	0	11.4062	0	21.1986	0.0181637	0	3.62692	24.8641	40.399	26.6601	67.4864	26.6601	18.616	22.6072
Figure 3D
TNF (pg/mL) 6h
Stimuli	WT1	WT2	WT3	WT4	WT5	WT6	WT7	A1-/-1	A1-/-2	A1-/-3	A1-/-4	A1-/-5	A1-/-6	A1-/-7
LPS	1476.45	2543.8	2328.64	2633.29	1755.56	1020.3	781.642	1772.08	2143.19	1335.16	2196.08	4386.63	1295.83	1721.77
LPS/S6/737	1648.13	2555.79	2121.89	3357.3	2038.24	1764.1	1149.21	3236.87	2909.61	2577.52	3523.99	2356.47	2057.84	1789.94
LPS/950/S6/737	1853.2	3094.79	2084.55	3343.73	1915.02	1343.07	1942.83	2555.79	3184.57	2418.06	3757.81	3467.63	1713.41	1456.06
LPS/QVD/S6/737	1480.55	2733.76	2217.4	2376.86	1952.18	1089.32	1322.67	3864.49	4658.44	3509.83	5082.96	4168.46	3686.15	2688.04
LPS/QVD/950/S6/737	1870.32	2921.66	2438.86	3107.48	1961.57	1592.1	1721.77	4477.33	4406.83	4102.65	4424.36	5246.89	2987.43	2028.51
LPS/872/S6/737	1656.02	2544.98	1540.16	2768.21	1492.86	1289.18	1672.13	2407.71	2861.83	2276.22	2933.75	2803.02	1663.97	2077.62
LPS/QVD/872/S6/737	1210.34	2722.35	2178.82	3639.2	1824.91	1329.44	1391.63	3788.01	3698.07	2945.88	3788.01	3788.01	2466.74	2739.99
LPS/QVD/872/MCC/S6/737	1712	2534.21	2227.12	3668.52	2087.57	1031.59	1878.5	4441.95	4827.62	3538.21	4424.36	4406.83	2662.47	2067.71
Figure 3E
TNF (pg/mL) 5.5h
Stimuli	WT1	WT2	WT3	WT4	WT5	A1-/-1	A1-/-2	A1-/-3	A1-/-4	A1-/-5	A1-/-6
LPS	4630.77	6018.07	4851.89	6089.84	5168.29	3419.36	4420.42	2209.17	2725.5	6665.55	5135.66
LPS/IC/S6/737	6628.68	4220.17	3580.91	8027.4	5809.49	3419.36	4776.94	3655.11	4727.67	4225.39	5267.96
LPS/anti-TNF/S6/737	1213.14	735.433	965.143	1383.86	996.731	2797.1	2268.63	1484.51	2027.68	1764.78	2224.26
LPS/IC/QVD/S6/737	6348.79	4375.07	2587.28	4824.55	5583.76	4727.67	6180.87	6885.56	8909.5	8837.83	9699.13
LPS/anti-TNF/QVD/S6/737	2797.1	751.801	677.159	1857.77	1149.33	1417.09	1952.27	2151.05	2840.89	1496.31	2532.91
Figure 3F
% Dead cells
Stimuli	LPS												LPS/IC/S6/737												LPS/anti-TNF/S6/737												LPS/IC/QVD/S6/737												LPS/anti-TNF/QVD/S6/737
Time (h)	WT1	WT2	WT3	WT4	WT5	WT6	A1-/-1	A1-/-2	A1-/-3	A1-/-4	A1-/-5	A1-/-6	WT1	WT2	WT3	WT4	WT5	WT6	A1-/-1	A1-/-2	A1-/-3	A1-/-4	A1-/-5	A1-/-6	WT1	WT2	WT3	WT4	WT5	WT6	A1-/-1	A1-/-2	A1-/-3	A1-/-4	A1-/-5	A1-/-6	WT1	WT2	WT3	WT4	WT5	WT6	A1-/-1	A1-/-2	A1-/-3	A1-/-4	A1-/-5	A1-/-6	WT1
0	4.34995	5.31685	5.71833	0.840718	0.650985	1.03384	3.08242	5.4826	2.61113	2.06304	0.898035	0.615951	2.77222	4.48067	4.41537	0.958245	0.714311	1.05756	2.76184	3.77762	2.5588	1.63677	0.824888	0.781665	2.99008	4.27126	5.64677	1.04517	1.07092	0.887169	3.6738	3.80109	4.4739	1.71768	0.589881	0.723356	2.76294	4.32985	5.13018	0.878383	0.596598	1.11732	3.70188	3.60075	4.11259	1.77389	0.995427	0.772648	7.42081
0.5	3.99752	4.06301	4.82046	0.872799	0.59368	0.861703	2.69441	6.05457	2.50025	2.04146	0.81328	0.640571	2.96287	5.07814	4.61533	2.04676	1.25844	1.69029	5.96265	8.47411	4.11217	5.37793	4.09962	4.21194	2.98828	3.98236	4.59999	1.10109	0.918696	0.89419	3.6346	4.07198	4.02978	2.26701	0.774675	0.74735	3.43226	4.03328	5.02423	2.04951	1.0939	1.86718	7.52137	7.29503	5.31841	5.91158	3.15239	2.35032	6.00956
1	3.53929	4.12577	5.12982	0.692978	0.61155	0.84419	3.34893	6.83678	2.84315	1.62685	0.732552	0.42864	8.70487	14.4503	9.6413	8.94219	3.76341	4.07637	31.9991	35.2552	24.9771	19.0956	18.0961	17.3966	3.84074	5.18144	5.94591	1.4963	1.32493	1.18014	6.62297	6.91082	6.02529	3.72539	1.57462	1.17695	9.05837	10.4647	10.9009	9.29212	2.83513	4.61865	35.4733	32.7072	27.4676	21.2401	14.3765	9.2301	7.45838
1.5	3.81091	4.14004	4.84586	0.67457	0.45913	0.840719	3.45935	7.11626	2.88146	1.72049	0.78148	0.53751	17.5099	26.7888	22.3295	19.5629	8.68252	7.97338	67.2947	69.4742	59.4324	34.9431	34.7123	36.2706	4.7992	8.70344	8.85457	2.15741	1.72224	1.60199	12.778	13.6189	11.4105	5.39872	2.73434	2.13589	17.4819	20.8376	20.5937	18.0306	6.54948	8.52452	66.635	63.629	59.0195	38.0747	30.6151	21.1299	9.29941
2	3.63442	4.10101	4.53246	0.625701	0.471657	0.778097	3.73402	7.61492	2.72707	1.54977	0.624956	0.475259	25.4398	35.8722	33.8148	31.9539	14.3963	13.0147	85.6375	87.3991	78.2895	46.4955	48.3749	50.2023	6.43892	13.6453	12.3232	3.77609	2.24485	2.41474	18.5099	22.1309	16.5177	9.08515	5.4911	4.75915	24.4642	30.1129	29.1691	26.9211	12.3451	14.1096	82.7767	82.0395	74.6875	49.1206	45.1444	36.1358	10.7697
2.5	3.37857	3.75055	4.69543	0.626786	0.442067	0.839144	3.63427	7.35297	2.84924	1.46996	0.611056	0.424006	31.9156	43.554	43.1868	42.6083	20.7324	18.5328	95.3299	93.9318	87.1408	53.2528	57.3926	58.2409	10.0435	20.6735	18.6142	8.0965	3.67496	4.02633	29.818	32.9815	26.8155	16.0961	12.3583	10.5307	31.4828	38.2606	37.2973	36.6987	18.2812	19.5595	89.6209	90.2222	85.0921	56.7044	54.3831	47.8885	13.2391
3	3.26915	4.13004	4.35306	0.612353	0.409555	0.758932	3.71796	7.30442	2.72831	1.51129	0.629702	0.419524	38.8715	50.616	52.2771	50.9699	27.285	25.1906	94.9017	93.7377	89.9126	59.2205	62.0958	66.2829	15.9839	30.2647	27.783	18.0498	6.37106	7.1874	44.5795	48.0596	39.7036	29.3463	26.1739	22.0807	37.2438	46.0461	45.317	45.9172	24.4155	25.4891	92.7859	92.2929	87.8567	61.7221	61.3699	57.1844	16.8478
3.5	3.30909	3.9616	3.84274	0.52069	0.362631	0.767175	3.74404	6.84741	2.68065	1.27413	0.633652	0.437623	44.7985	57.3892	59.4119	59.0736	35.4723	32.069	95.9235	95.2619	89.7339	63.3166	65.1794	69.3719	23.2046	40.0993	37.9848	31.8837	9.93594	12.4437	61.8096	65.1445	55.3697	46.5385	43.917	38.086	44.8502	52.5685	52.8227	54.118	31.8745	33.0933	95.0184	93.2931	90.1073	64.2858	64.6543	62.9324	21.2597
4	3.2148	3.8302	3.8661	0.557384	0.34667	0.699633	3.54512	6.91558	2.70865	1.46169	0.55517	0.406312	52.9188	64.5598	65.793	66.6549	43.1341	38.9784	95.5487	92.8328	89.7349	65.7723	67.3686	73.3596	31.6474	49.6531	49.7262	45.8036	14.9551	18.9475	77.4086	79.7774	71.7167	61.886	60.5333	52.8168	51.7641	61.8657	60.3069	61.7711	39.447	40.4857	94.8118	93.8849	92.3916	68.2207	67.2406	68.753	27.5437
4.5	3.00289	3.95594	3.5239	0.47215	0.403435	0.756822	3.45294	6.27319	2.82597	1.16612	0.484366	0.320116	60.5108	71.3557	72.546	71.8373	50.1743	47.0235	95.9779	92.6086	89.9309	67.9067	70.8259	74.8473	40.908	57.968	58.8573	56.9612	21.2726	25.8308	88.2071	91.2318	84.8861	72.7308	71.6547	63.1988	60.5126	69.4995	67.4014	69.255	46.8257	48.4646	96.2069	94.1222	93.7763	70.0349	69.9521	73.2982	33.2058
5	2.68343	3.40556	3.49256	0.522273	0.373176	0.684495	3.2161	6.52332	2.56518	1.13407	0.548489	0.336101	67.9624	78.4316	78.9435	75.4448	57.3058	53.7401	97.6994	91.8655	90.281	70.6866	70.8755	77.9502	48.1507	65.4	68.4136	66.3993	27.9538	33.6453	93.537	97.52	93.1475	79.5005	78.4044	71.3431	67.869	76.8679	75.1697	74.9678	55.7804	56.0241	97.6094	94.9331	93.5415	73.1002	72.7943	75.3324	39.7112
5.5	2.93037	3.87938	3.48149	0.429944	0.271436	0.70956	3.03847	6.10341	2.67771	1.10218	0.47909	0.364339	73.6698	85.4841	86.156	79.5807	65.0222	60.5201	95.4597	93.2764	90.9842	71.7813	72.2169	78.4505	56.6229	72.2473	74.6645	73.92	34.0461	40.8441	98.3107	102.084	99.1942	84.6994	84.2962	77.6093	75.5657	82.0092	80.6739	78.5128	62.6339	62.1142	96.6698	95.5629	94.5229	74.5617	74.8973	77.4543	46.3532
6	2.44546	3.4423	3.31572	0.434447	0.299197	0.629492	3.30343	6.45806	2.40243	0.969553	0.479293	0.346597	81.7164	91.7267	90.1193	82.8552	70.9162	68.7472	96.3065	94.1415	90.8871	74.9075	74.0031	80.9025	64.5987	77.195	80.748	79.9862	40.7125	47.6828	101.307	103.773	101.807	88.7227	87.5953	82.2411	82.4171	88.5641	87.2699	81.0139	69.1488	68.203	97.535	96.7186	95.5354	77.4282	76.4709	80.5332	51.8573
6.5	3.00619	3.59764	3.29943	0.374126	0.259313	0.623369	3.33262	5.81174	2.36775	0.971642	0.512562	0.359317	87.4524	96.4429	94.8978	83.2092	75.5313	72.3684	94.7912	92.8238	93.0018	75.5392	74.8039	82.2551	72.575	85.3114	88.0515	84.7472	47.7908	54.6223	102.802	105.865	104.275	91.8306	91.2483	85.9628	87.3054	93.9524	93.2	83.0127	74.0088	72.8823	98.2567	96.7401	96.3002	78.476	77.6636	81.6849	58.5555
7	2.57658	3.53067	2.96576	0.405868	0.288441	0.635285	3.04928	5.99537	2.47372	0.880033	0.575377	0.373153	91.4773	99.2462	97.4824	87.0735	79.463	77.856	96.2308	93.1982	93.6895	75.9882	76.662	84.541	78.6288	89.5064	91.5535	88.1442	54.9445	61.0945	104.695	107.216	105.751	93.4493	92.194	88.8863	92.2948	97.0444	95.5057	86.067	77.1199	77.1053	97.7139	97.4681	96.5826	80.3445	77.5748	83.9519	64.2584
7.5	2.60076	3.26639	2.89912	0.377684	0.274753	0.680982	2.94111	5.54908	2.39313	1.10498	0.698207	0.440813	95.1228	102.29	100.134	87.2253	82.6529	81.2576	96.6352	91.6936	93.6422	77.3053	77.4074	87.0484	85.3973	93.8297	95.7435	90.4022	61.7204	68.7179	105.228	107.175	106.835	94.491	94.194	91.7346	96.329	100.39	99.3641	86.1877	81.1806	79.6126	99.9993	98.5044	97.3252	80.6083	80.5184	85.1979	69.1142
8	2.41796	3.28672	2.71187	0.411005	0.303481	0.670484	2.94187	5.37759	2.23271	1.26306	0.826688	0.592554	96.5055	104.687	102.149	87.3317	84.4054	84.2943	97.6112	93.8641	94.2319	78.9252	79.1697	86.8689	89.4433	97.9721	98.8754	92.9242	67.982	73.8687	105.867	108.358	107.177	96.1203	94.4028	93.2167	98.1811	103.777	101.838	88.9708	82.9252	83.8878	99.8578	97.7621	97.9019	82.9156	81.7917	86.5861	74.932
8.5	2.57204	3.36661	2.74222	0.42178	0.348188	0.741981	2.92437	5.68843	2.29984	1.44958	0.943715	0.643974	99.135	106.329	105.132	89.1999	84.9017	85.6272	98.3785	93.8715	93.3623	79.368	78.4856	89.5918	93.6929	98.9263	101.415	94.2424	72.6729	79.4441	105.947	108.661	108.387	96.7025	96.5494	94.7583	100.108	102.606	105.278	89.0331	84.8953	83.7156	100.134	98.5804	97.967	83.2261	83.388	87.2107	79.2876
9	2.62173	2.95953	2.97718	0.524456	0.390963	0.918685	2.79619	4.97707	2.32811	1.79676	1.03466	0.665114	99.7622	106.775	106.31	88.6348	86.394	87.6543	98.4865	94.3727	94.6264	80.6475	81.2021	88.854	96.9713	102.082	103.764	95.9655	77.9829	82.7797	105.837	108.421	107.607	97.23	97.6183	95.5512	99.5337	105.082	106.529	90.2512	86.8811	86.6615	101.603	99.1831	98.5179	84.6231	84.6737	88.2022	83.9699
9.5	2.65109	3.2062	2.90808	0.708806	0.478537	1.0168	2.70275	5.34493	2.31391	1.83667	1.24714	0.786931	99.4773	108.588	107.31	89.7001	86.8925	89.0749	98.4752	94.7688	94.5845	82.2398	81.7175	90.5562	99.057	104.435	105.006	96.9322	81.04	86.6334	106.323	108.9	107.814	98.031	97.7146	96.0175	101.363	106.771	105.701	91.2091	88.0057	87.1941	102.146	99.5607	99.9223	86.6915	85.2697	89.6338	87.851
10	2.45376	3.32096	3.11275	0.871053	0.667088	1.212	2.85148	4.78665	2.20817	2.19762	1.40674	0.856884	101.136	110.357	107.836	89.5326	88.6092	89.8415	99.3376	95.6191	94.4778	81.9537	81.5528	91.0584	99.8885	104.811	105.276	97.7957	85.0655	89.5802	106.932	109.125	108.773	98.3371	97.9556	97.2052	102.645	106.519	106.111	92.045	89.8209	88.3007	101.654	99.6305	101.26	88.267	85.4727	90.3888	90.7008
10.5	2.57929	3.31637	3.48399	1.08417	0.713034	1.35082	2.99369	4.81116	2.20939	2.26114	1.43779	1.02713	101.862	109.357	107.4	90.3194	88.2011	89.0092	99.3898	95.3386	94.6471	81.2812	83.3067	90.4504	100.942	105.556	107.828	98.5617	87.5585	90.2552	106.707	109.35	108.673	99.0211	98.5048	98.1351	102.352	108.294	107.662	93.8748	89.6489	89.2057	101.534	99.1492	100.258	88.0882	85.6676	90.5805	93.2893
11	2.66337	3.46144	3.67422	1.13854	0.933047	1.55434	3.06637	4.66265	2.28193	2.44627	1.63958	1.25162	103.312	111.457	107.549	89.1994	88.1468	88.5597	100.241	96.1842	95.1102	82.9447	83.1283	91.5333	102.866	106.901	107.915	99.2934	89.6624	92.2167	107.392	109.156	108.727	99.6064	99.7635	98.6897	104.172	108.346	107.578	93.6851	90.9481	90.3027	102.409	100.683	100.012	88.5563	85.642	92.069	95.9739
11.5	2.90316	3.60954	3.66553	1.40411	1.28882	1.99299	3.04769	4.4297	2.09137	2.86592	1.85214	1.54436	104.631	109.144	109.308	90.4743	88.6035	87.985	100.641	96.7397	96.797	82.3188	83.3454	92.7079	102.785	107.371	108.599	99.6737	92.1502	93.9456	107.492	109.893	109.48	99.9804	99.4653	99.4732	104.305	108.204	109.102	93.6614	90.8367	90.2155	102.41	100.255	101.549	87.2889	85.542	93.2937	97.7515
12	3.05405	3.75307	3.56886	1.63355	1.56965	2.2176	3.25817	4.22651	2.29285	3.30737	2.28754	1.77057	103.65	111.55	109.063	89.5973	89.5725	90.0147	101.302	96.2781	96.2273	83.1463	83.2398	92.1606	103.686	106.567	109.088	100.228	93.7087	94.6654	107.451	109.732	109.058	100.014	99.4162	99.2353	103.484	108.714	109.344	93.758	92.1493	89.9345	103.274	100.061	100.171	88.3104	87.1984	92.2839	99.637
12.5	3.01901	3.86939	4.11488	2.08591	1.96394	2.5715	3.04712	4.56436	2.31792	3.70134	2.57082	2.16091	104.767	111.045	109.951	89.5606	89.7242	89.5007	100.712	96.9551	97.584	84.7071	84.174	92.2953	104.897	108.137	109.553	101.164	94.8452	96.2619	107.734	109.565	108.431	100.937	100.088	99.375	105.394	109.421	108.224	93.4929	91.2327	91.1622	104.057	100.085	99.9662	89.7783	87.4714	93.4779	100.732
13	3.04547	3.88375	4.25969	2.2082	2.18721	2.81821	3.19419	4.37622	2.19962	4.06802	3.07499	2.56977	103.817	110.948	110.657	90.1292	89.9102	89.4528	100.996	98.1892	97.426	84.7507	83.6041	93.8507	106.727	108.034	109.255	101.273	95.227	97.4447	107.444	110.342	109.803	100.915	100.322	99.4551	105.3	110.504	109.409	94.1903	92.6008	92.3139	103.498	101.085	99.0397	89.1726	87.6848	93.4079	102.685
13.5	3.00359	4.14322	4.41637	2.66383	2.50002	3.26148	3.35358	4.07657	2.47124	4.61688	3.67184	3.39628	105.214	112.467	109.781	89.1132	89.501	91.344	101.213	97.3759	97.0925	84.0314	84.6615	93.7297	105.342	109.459	109.25	101.665	97.2082	97.4396	107.335	110.257	109.927	100.743	100.628	99.7755	103.874	110.867	110.218	94.4968	92.2719	91.1104	104.181	100.978	100.899	89.9885	88.3407	93.3033	102.899
14	3.00753	4.27075	4.56305	2.92542	2.92076	3.7618	3.77316	4.07465	2.72228	5.37392	4.1947	4.25886	105.35	112.03	111.21	90.6812	90.9817	88.897	100.497	97.9116	97.7714	85.5972	85.1496	93.6827	106.266	108.791	110.049	100.854	97.2602	98.7418	107.616	110.352	109.832	100.914	101.6	100.743	103.557	109.623	109.467	93.4861	92.4529	92.4153	103.791	100.694	101.676	89.2088	89.6838	94.104	103.487
Figure 3G
IL-1β (pg/mL) 5.5h
Stimuli	WT1	WT2	WT3	WT4	WT5	A1-/-1	A1-/-2	A1-/-3	A1-/-4	A1-/-5	A1-/-6
LPS	16.8513	15.9985	12.6325	14.2452	15.7425	15.9985	17.7084	15.9985	13.886	21.5409	10.3826
LPS/IC/S6/737	30.1155	43.6777	31.0287	131.621	134.734	402.498	495.185	321.542	320.696	490.289	459.397
LPS/anti-TNF/S6/737	28.2994	39.8689	26.4973	97.5925	112.408	435.757	526.193	301.546	254.222	517.644	312.001
LPS/IC/QVD/S6/737	17.2793	17.2793	17.2793	41.7924	50.818	197.937	108.848	81.7357	105.432	151.633	163
LPS/anti-TNF/QVD/S6/737	15.1501	17.7084	15.9985	29.1702	33.2169	86.0407	88.7554	72.2215	64.4753	110.555	93.2722
[truncated: 39 more columns]
