# Supplementary material for: A1 is induced by pathogen ligands to limit myeloid cell death and NLRP3 inflammasome activation
Source: EMBO Rep. 2023 Oct 17;24(11):e56865. doi: 10.15252/embr.202356865 (PMC10626451; doi:10.15252/embr.202356865)
Supplement: Supplementary file 8 — Source Data for Figure 4 [file EMBR-24-e56865-s005.zip]

Archive with 7 entries (6 files):
- Figure 4/
- Figure 4/.DS_Store
- __MACOSX/Figure 4/._.DS_Store
- Figure 4/Figure 4B western blot.pdf
- __MACOSX/Figure 4/._Figure 4B western blot.pdf
- Figure 4/Figure 4.xlsx
- __MACOSX/Figure 4/._Figure 4.xlsx
