# Supplementary material for: A1 is induced by pathogen ligands to limit myeloid cell death and NLRP3 inflammasome activation
Source: EMBO Rep. 2023 Oct 17;24(11):e56865. doi: 10.15252/embr.202356865 (PMC10626451; doi:10.15252/embr.202356865)
Supplement: Supplementary file 8 — Source Data for Figure 4 [file EMBR-24-e56865-s005.zip › Figure 4/Figure 4.xlsx]

## Sheet: Sheet1
Figure 4A
% Dead cells 6 h
Stimuli	WT1	WT2	WT3	A1-/-1	A1-/-2	A1-/-3
LPS	24.16	25.41	31.85	29.76	33.09	36.93
LPS/S6	32.51	39.22	40.67	59.36	62.98	62.94
LPS/737	28.61	33.59	34.08	36.4	37.25	40.4
LPS/199	29.59	34.25	34.62	37.06	38.93	38.93
LPS/S6/737	36.33	41.6	46.73	71.09	72.19	73.13
LPS/S6/199	36.51	41.33	45.29	68.4	71.95	68.54
LPS/950/S6	29.41	35.38	36.42	64.41	63.2	61.29
LPS/950/S6/737	34	41.46	42.57	73.08	72.35	69.09
LPS/950/S6/199	36.08	42.39	42.01	66.72	66.92	66.34
Figure 4C
% Cytochrome-c +
Stimuli (2 h)	WT1	WT2	WT3	A1-/-1	A1-/-2	A1-/-3
-	70.1	66.6	68.1	54.3	63.1	56
LPS	67.4	59.6	58.4	60.1	59.7	59.2
LPS/S6	56.8	50.6	60.5	18.4	22.2	25.3
LPS/737	68.9	60.2	56	52.4	61.1	62.4
LPS/S6/737	51.2	51.5	63.8	10.1	23	17.6
LPS/950/S6	60	54.1	48.3	22.5	27.9	28.5
LPS/950/S6/737	56.4	52.1	65.8	10	18.5	20.1
LPS/Nigericin*	67.3	57.7	61.9	45.8	56.7	54.9	* 1 h Nigericin
Figure 4D
IL-1β (pg/mL) 4h
Stimuli	WT1	WT2	WT3	A1-/-1	A1-/-2	A1-/-3
LPS	36.402	41.456	41.456	136.53	154.11	192.01
LPS/S6	51.522	111.51	109.01	564.88	465.32	650.45
LPS/737	51.522	84.041	64.053	169.23	141.55	197.09
LPS/199	49.01	56.54	49.01	136.53	116.5	179.34
LPS/S6/737	86.537	116.5	111.51	541.78	459.74	714.29
LPS/S6/199	76.55	141.55	106.51	510.35	429.3	662.49
LPS/950/S6	46.495	109.01	81.544	250.88	209.82	329.37
LPS/950/S6/737	49.01	76.55	89.033	256.05	204.72	316.14
LPS/950/S6/199	46.495	89.033	81.544	250.88	186.93	297.72
Figure 4E
TNF (pg/mL) 4h
Stimuli	WT1	WT2	WT3	A1-/-1	A1-/-2	A1-/-3
LPS	1945.46	1461.37	1273.97	1155.19	955.592	1536.46
LPS/S6	1767.91	1403.65	1210.29	1234.08	1092.93	1561.72
LPS/737	1733.03	1403.65	1046.73	1039.08	866.114	1298.05
LPS/199	1715.67	1210.29	1062.09	1046.73	910.645	1362.79
LPS/S6/737	1856.02	1469.66	1226.14	1436.56	1170.88	1759.17
LPS/S6/199	1759.17	1428.31	1116.19	1306.1	1054.41	1629.63
LPS/950/S6	1612.58	1370.94	1194.49	1257.98	948.072	1420.08
LPS/950/S6/737	1519.69	1298.05	1155.19	1494.62	1062.09	1578.62
LPS/950/S6/199	1655.31	1362.79	1234.08	1202.38	978.221	1629.63
