# Supplementary material for: A1 is induced by pathogen ligands to limit myeloid cell death and NLRP3 inflammasome activation
Source: EMBO Rep. 2023 Oct 17;24(11):e56865. doi: 10.15252/embr.202356865 (PMC10626451; doi:10.15252/embr.202356865)
Supplement: Supplementary file 9 — Source Data for Figure 5 [file EMBR-24-e56865-s010.zip]

Archive with 15 entries (14 files):
- Figure 5/
- Figure 5/Figure 5D western blot.pdf
- __MACOSX/Figure 5/._Figure 5D western blot.pdf
- Figure 5/.DS_Store
- __MACOSX/Figure 5/._.DS_Store
- Figure 5/Figure 5E western blot.pdf
- __MACOSX/Figure 5/._Figure 5E western blot.pdf
- Figure 5/~$Figure 5.xlsx
- __MACOSX/Figure 5/._~$Figure 5.xlsx
- Figure 5/Figure 5J western blot.pdf
- __MACOSX/Figure 5/._Figure 5J western blot.pdf
- Figure 5/Figure 5A western blot.pdf
- __MACOSX/Figure 5/._Figure 5A western blot.pdf
- Figure 5/Figure 5.xlsx
- __MACOSX/Figure 5/._Figure 5.xlsx
