# Supplementary material for: A1 is induced by pathogen ligands to limit myeloid cell death and NLRP3 inflammasome activation
Source: EMBO Rep. 2023 Oct 17;24(11):e56865. doi: 10.15252/embr.202356865 (PMC10626451; doi:10.15252/embr.202356865)
Supplement: Supplementary file 9 — Source Data for Figure 5 [file EMBR-24-e56865-s010.zip › Figure 5/Figure 5.xlsx]

## Sheet: Figure 5
Figure 5B
TNF (pg/mL) 18h
Stimuli	WT1	WT2	WT3	A1-/-1	A1-/-2	A1-/-3
-	0	0	0	0	0	0
NOMV	353.63	332.21	305.39	428.71	434.09	556.27
950/NOMV	108.47	134.83	117.35	207.85	286.58	265.02
Figure 5C
IL-1β (pg/mL) 18h
Stimuli	WT1	WT2	WT3	A1-/-1	A1-/-2	A1-/-3
-	0	0	0	0	6.26116	4.95741
NOMV	2318.7	2218.17	1739.71	1748.9	1907.46	2089.96
950/NOMV	2188.34	1907.46	1758.11	1860.37	1888.58	1795.08
Figure 5F
% Dead cells
Stimuli	−		NOMV		950/NOMV		QVD/NOMV		QVD/950/NOMV		872/NOMV		QVD/872/NOMV
Time h	WT1	WT2	WT1	WT2	WT1	WT2	WT1	WT2	WT1	WT2	WT1	WT2	WT1	WT2
0	2.34102	6.37584	2.40723	6.21309	2.01914	6.00032	1.98405	6.55905	1.99585	6.06165	1.9201	6.25389	2.12254	5.9221
0.5	3.20374	8.27403	3.13645	8.53611	2.94824	8.27343	2.75725	7.84453	2.67169	7.53278	2.72813	8.10299	2.61376	7.28973
1	3.62495	9.42774	3.73929	9.90206	3.6432	9.9681	3.23545	8.85171	3.16379	8.39926	3.69271	10.4969	3.22527	8.50914
1.5	5.25317	12.8096	5.37899	12.8901	5.38693	12.9999	4.02225	10.0047	3.71651	10.0986	5.56477	13.8883	4.06614	10.0623
2	9.0703	18.0189	12.1331	20.6333	12.2393	20.5212	5.72123	13.2601	5.11763	12.9129	11.9288	21.4191	5.63344	12.5714
2.5	13.1439	22.4593	23.069	30.8257	23.6784	31.2695	10.0599	18.3047	9.44634	19.2338	23.3483	32.0919	8.38894	17.0187
3	16.3836	24.7321	35.0738	40.1214	34.8392	41.0348	16.2149	24.354	16.2458	27.3067	35.359	42.4182	12.3178	22.5843
3.5	19.7624	26.3205	42.2321	45.5372	41.7456	45.8907	23.3441	30.1634	24.7454	34.2013	43.5025	48.1293	16.948	28.2877
4	22.5427	27.7702	44.4744	46.1977	43.9825	46.8606	29.7734	34.2031	31.5486	39.8184	45.8616	48.9832	21.7829	33.4565
4.5	24.9584	29.1374	44.6795	45.0727	43.5161	45.6971	34.0616	37.5813	36.4189	43.2793	45.8902	48.0621	26.8211	37.5554
5	26.9433	30	43.6889	43.5018	41.6911	43.8549	37.1202	39.2702	38.9689	45.1716	43.784	45.6607	30.3056	40.7965
5.5	28.7013	31.1755	41.8653	42.2016	39.9835	41.7973	38.9805	40.7071	40.7115	46.4884	42.0226	43.6681	33.1241	42.9145
6	30.2615	32.2038	39.8571	39.8827	37.6012	39.5685	39.9182	41.6751	41.3923	47.0111	39.5982	41.1963	35.4992	44.3106
6.5	32.523	34.4114	38.1765	38.3034	36.1835	37.9375	40.7983	42.1754	42.2884	47.4174	37.6668	39.3998	37.3166	45.3813
7	34.4525	35.9446	36.7663	36.6005	34.5565	36.0645	41.0632	42.5739	43.0316	47.7996	35.4506	37.0175	38.6857	46.1988
7.5	36.7759	38.4401	36.5714	35.5764	33.5055	35.321	41.7005	43.2961	43.4673	48.6166	34.5289	36.029	39.7145	46.8985
8	38.7085	39.7037	35.9544	34.3123	32.2247	34.2934	41.9242	43.6167	43.6367	48.6889	32.5065	33.9733	40.5542	47.2003
8.5	41.1267	40.9912	36.0801	34.1374	32.0476	33.4175	42.1649	44.0533	43.9482	49.2123	32.2812	33.7375	41.3846	47.5923
9	43.2534	41.8045	36.3252	33.4258	31.1816	32.5802	42.3673	43.9897	43.7674	49.5895	31.1345	32.5543	41.8683	48.0447
9.5	45.6396	42.8932	37.4393	33.3122	31.8358	32.5793	42.761	44.566	44.3674	49.8933	31.0117	32.6102	42.2973	48.3213
10	46.7913	43.2502	37.8447	32.7402	31.4228	31.9776	42.7165	44.8981	44.2097	50.0558	30.3344	31.9411	42.6479	48.2972
10.5	48.2393	44.3021	39.5521	33.0046	31.6071	31.4952	43.2719	44.9917	44.7875	50.4501	30.8015	32.2466	43.2569	48.7003
11	49.4929	44.245	40.4299	32.3506	31.6967	31.0241	43.4594	45.2974	45.0103	50.7823	30.5276	31.8017	43.5939	49.0477
11.5	50.7159	45.491	41.5459	32.4863	32.2262	31.1219	43.9742	45.8532	45.2359	50.9694	30.9722	32.0828	43.9099	49.0301
12	51.1549	45.3924	42.1934	32.4346	32.4693	30.7698	44.222	46.0241	45.7846	51.322	31.0712	31.5475	44.3497	49.0211
% Dead cells
Stimuli	−		NOMV		950/NOMV		QVD/NOMV		QVD/950/NOMV		872/NOMV		QVD/872/NOMV
Time h	A1-/-1	A1-/-2	A1-/-1	A1-/-2	A1-/-1	A1-/-2	A1-/-1	A1-/-2	A1-/-1	A1-/-2	A1-/-1	A1-/-2	A1-/-1	A1-/-2
0	1.86198	6.52792	2.14161	6.2463	1.68406	5.61285	2.01549	5.61563	1.80084	5.78332	1.93116	5.85756	1.84439	6.34403
0.5	2.37491	7.69487	2.84823	7.64611	2.45818	6.75176	2.43716	6.73901	2.34802	7.50787	2.42715	6.68124	2.4413	7.82157
1	2.72213	8.59365	3.55034	8.32066	3.12108	8.27738	2.85649	7.71819	2.92031	8.14161	3.29456	8.81339	2.85091	9.07571
1.5	3.92559	11.4537	5.02891	11.6951	4.60669	11.208	3.35981	8.44564	3.70287	8.72035	4.87101	12.2899	3.41142	10.7203
2	6.7631	17.9083	10.7982	22.4004	10.3394	21.7988	4.7881	11.2292	5.05703	10.9082	10.3021	22.9367	4.5393	12.8432
2.5	10.7543	23.5684	24.4443	37.5837	22.4172	36.1639	8.7314	19.0803	10.026	18.4039	22.79	38.3138	7.01906	17.0606
3	14.8372	26.7002	43.509	51.9526	40.7149	48.7197	16.0911	30.4677	20.5436	30.6479	43.183	52.7825	11.7462	23.2241
3.5	19.4442	30.2969	58.1266	60.8621	55.495	57.29	25.6095	42.375	33.6188	42.8091	59.0102	60.7488	18.3093	31.4459
4	24.341	32.8654	65.1083	61.8304	62.9481	59.3344	35.9898	51.6972	46.5452	53.2054	65.5377	62.0511	25.9698	39.4488
4.5	28.2769	35.0669	66.9601	59.9894	64.6557	58.6154	45.6654	59.627	56.8	61.0191	66.4113	59.7868	33.8534	46.9985
5	30.9546	35.3227	65.5997	55.8693	63.8621	54.0546	53.5343	66.1516	64.1475	67.1874	64.4475	55.3057	41.0268	53.2148
5.5	33.4515	35.1963	63.9042	52.6703	61.7219	51.2281	60.491	70.6661	69.8317	71.7735	62.7032	51.8978	46.6875	57.4896
6	34.411	34.3455	60.4925	47.9979	58.1724	45.9817	65.5478	73.8717	73.6548	75.2253	58.8089	46.6081	51.4252	61.1477
6.5	36.0106	34.2032	58.159	44.9036	55.3571	42.4775	69.1059	76.9241	76.7123	77.7306	55.7339	43.8284	55.2722	63.5285
7	36.7484	33.2723	54.6101	40.9191	51.6763	38.7416	72.3694	79.2196	78.8648	79.9137	52.1427	39.2953	58.9855	65.7938
7.5	37.7603	33.2469	52.6416	38.5504	49.4057	36.7519	74.5318	80.7248	80.4604	81.3829	49.9492	37.4455	61.9659	67.9014
8	37.9725	32.8461	49.8023	35.4686	45.9053	33.4077	76.1498	82.1407	81.441	82.7425	46.98	34.1589	64.525	69.9983
8.5	38.6943	33.3984	47.9886	34.0299	44.3512	32.1471	77.5299	83.1166	83.0977	83.5446	44.9374	32.6859	66.9358	71.153
9	38.2471	33.006	45.6163	31.7122	41.6096	29.6193	79.0115	84.0261	84.0358	84.19	42.3261	30.3615	68.7236	72.5601
9.5	39.4435	33.5575	44.7005	31.2893	40.0533	28.8536	79.5727	84.2268	84.5158	84.7823	40.943	29.6025	70.1856	74.0734
10	38.8931	33.122	42.5687	29.3865	38.1003	26.812	80.0097	84.9896	85.0671	84.7885	38.8319	27.8719	71.3832	75.4602
10.5	39.6959	33.9369	41.4241	29.202	36.9743	26.473	80.9234	85.2562	85.649	85.4643	37.9716	27.5534	72.3281	76.5293
11	38.9335	33.529	39.5316	27.9503	35.4408	25.0543	81.5337	85.7757	85.9443	85.2949	36.5335	26.2964	73.7067	77.2878
11.5	39.6314	33.9635	39.3809	27.6943	34.3979	25.162	81.8189	85.7774	86.2241	85.6085	36.2577	26.0764	74.624	78.6587
12	38.553	33.6005	37.3197	26.657	33.078	23.7145	82.3395	85.9937	86.6367	85.757	34.4749	24.9803	75.3179	79.2355
Figure 5G
IL-1β (pg/mL) 5h
Stimuli	WT1	WT2	WT3	WT4	A1-/-1	A1-/-2	A1-/-3	A1-/-4
−	5.3219	12.61	0	0	10.422	8.9636	0	0
NOMV	58.435	57.686	39.503	13.889	150.17	155.73	125.8	144.28
950/NOMV	45.747	56.189	34.534	0	116.41	104.8	109.58	113.06
QVD/NOMV	73.49	64.44	20.523	0	343.78	237.39	126.96	124.65
QVD/950/NOMV	22.12	37.588	0	0	49.468	53.199	0	0
Figure 5H
TNF (pg/mL) 5h
Stimuli	WT1	WT2	WT3	WT4	A1-/-1	A1-/-2	A1-/-3	A1-/-4
−	0	0	0	0	0	0	0	0
NOMV	230.017	237.226	311.171	171.826	273.097	237.226	135.878	126.055
950/NOMV	231.46	211.185	433.957	157.739	288.841	240.105	225.32	196.288
QVD/NOMV	416.419	306.025	728.842	540.056	752.056	815.439	775.226	572.483
QVD/950/NOMV	372.374	336.187	710.016	675.471	602.373	595.736	766.971	670.203
