# Supplementary material for: A1 is induced by pathogen ligands to limit myeloid cell death and NLRP3 inflammasome activation
Source: EMBO Rep. 2023 Oct 17;24(11):e56865. doi: 10.15252/embr.202356865 (PMC10626451; doi:10.15252/embr.202356865)
Supplement: Supplementary file 10 — Source Data for Figure 6 [file EMBR-24-e56865-s001.zip]

Archive with 5 entries (4 files):
- Figure 6/
- Figure 6/Figure 6E western blot.pdf
- __MACOSX/Figure 6/._Figure 6E western blot.pdf
- Figure 6/Figure 6.xlsx
- __MACOSX/Figure 6/._Figure 6.xlsx
