# Supplementary material for: A1 is induced by pathogen ligands to limit myeloid cell death and NLRP3 inflammasome activation
Source: EMBO Rep. 2023 Oct 17;24(11):e56865. doi: 10.15252/embr.202356865 (PMC10626451; doi:10.15252/embr.202356865)
Supplement: Supplementary file 10 — Source Data for Figure 6 [file EMBR-24-e56865-s001.zip › Figure 6/Figure 6.xlsx]

## Sheet: Figure 6
Figure 6A
IP injection	PBS						NOMV (100 𝛍g)
WBC x 103/𝛍L 6 h	WT1	WT2	WT3	A1-/-1	A1-/-2	A1-/-3	WT1	WT2	WT3	WT4	WT5	A1-/-1	A1-/-2	A1-/-3	A1-/-4	A1-/-5
Lymphocytes	4.56	7.23	6.34	6.81	2.67	6.58	1.84	1.04	2.52	0.68	0.84	1.04	0.56	0.68	0.88	1.32
Neutrophils	1.2	0.45	1.38	0.81	1.23	0.58	0.68	1.96	0.48	1.2	1.28	0.48	1.56	0.36	0.44	1.59
Monocytes	0.24	0.18	0.24	0.15	0.27	0.18	1.08	0.24	0.24	0.16	0.16	0.72	0.24	1.36	0.36	0.18
Figure 6B
IP injection	PBS						NOMV (100 𝛍g)
%WBC 6 h	WT1	WT2	WT3	A1-/-1	A1-/-2	A1-/-3	WT1	WT2	WT3	WT4	WT5	A1-/-1	A1-/-2	A1-/-3	A1-/-4	A1-/-5
Lymphocytes	73	89.1	77.5	86.1	62.5	87.7	48.6	31.2	75.1	32.3	35.1	42.7	23	27.5	49.8	40.9
Neutrophils	19.1	5.6	16.9	10.3	28.4	7.6	17.7	58.1	14.9	56.6	53	20.4	62.5	14.6	24.4	49.5
Monocytes	3.7	2.2	2.9	1.8	6.4	2.3	28.9	6.7	6.9	7.2	5.8	30.1	10.5	53.5	20.5	6.1
Figure 6C						Figure 6D
Serum IL-1β (pg/mL) 6h						Serum IL-1β (pg/mL) 6h
IP injection	PBS		NOMV 100 𝛍g			IP injection	PBS		NOMV 100 𝛍g
Mouse No.	WT	A1-/-	WT	A1-/-		Mouse No.	WT	A1-/-	WT	A1-/-
1	40.5704	123.615	365.49	435.01		1	0	3.17302	112.017	61.2567
2	193.845	171.334	400.04	504.13		2	1.98798	0	127.306	68.944
3	140.435	183.293	351.39	553.32		3	4.07259	0	169.077	170.991
4	159.48	53.1199	395.95	437.08		4	0	0.43914	161.76	92.4191
5	177.301	159.48	443.3	697.11		5	0	0.696421	117.72	157.804
6	140.34	44.913	289.45	951.971		6	0.5768	0.8113	128.518	186.914
7	160.95	162.83	488.474	1248.32		7	0.1086	1.5162	158.502	174.357
8	140.34	166.59	199.912	723.918		8	1.7516	0.8113	92.2643	115.703
9			620.66	717.231		9			198.196	188.211
10			462.404	862.561		10			221.158	136.506
11			373.175	719.456		11			193.479	161.924
12			143.403	203.35		12			73.037	44.523
13			143.403	205.867		13			75.605	90.593
14			155.819	359.808		14			106.97	76.251
15			107.94	328.551		15			87.179	84.148
16			131.024	349.362		16			100.79	118.7
17			227.76	483.64		17			187.97	198.04
18			222.99	392.08		18			167.94	143.52
19			243.75	444.47		19			166.43	169.46
20			259.88	440.94		20			160.47	176.69
Figure 6F				Figure 6G				Figure 6H
Serum IL-1β (pg/mL) 6h				Serum TNF (pg/mL) 6h				Serum IL-6 (pg/mL) 6h
IP injection	LPS 100 𝛍g			IP injection	LPS 100 𝛍g			IP injection	LPS 100 𝛍g
Mouse No.	WT	A1-/-		Mouse No.	WT	A1-/-		Mouse No.	WT	A1-/-
1	161.357	195.434		1	40.7105	31.4592		1	18695.7	18552.3
2	168.364	155.179		2	42.064	26.0466		2	21119.2	13602.3
3	104.342	281.596		3	31.0479	36.9594		3	20631.4	16043.7
4	160.582	117.541		4	45.5164	11.1679		4	28727.1	4230.61
5	69.7421	171.499		5	27.4208	20.388		5	14880.5	13772.9
6	113.124	176.226		6	25.2705	16.1334		6	23501.9	15918.3
7	7.76875	116.804		7	1.54208	17.3489		7	0	15485.1
8	80.4874	86.2377		8	42.7467	15.278		8	15362.9	9868.77
9	273.494	171.696		9	17.889	27.1893		9	16286.1	9261.76
10	164.602	10.0974		10	7.76979	2.85764		10	22653.5	0
11	156.644	9.4898		11	32.4727	2.25093		11	11554.7	0
12	97.4447	166.9		12	25.2475	19.2356		12	11729.7	8731.07
13	178.761	141.978		13	27.0097	27.5502		13	20788.9	13396.6
14		132.907		14		22.0627		14		6982.59
